# Supplementary material for: Does order matter? Investigating the effect of sequence on glance duration during on-road driving
Source: PLoS One. 2017 Feb 3;12(2):e0171730. doi: 10.1371/journal.pone.0171730 (PMC5291438; doi:10.1371/journal.pone.0171730)
Supplement: S1 Data — (ZIP) [file pone.0171730.s001.zip]

Archive with 12 entries (9 files):
- S1_Data/
- S1_Data/navigation data part1.csv
- __MACOSX/
- __MACOSX/S1_Data/
- __MACOSX/S1_Data/._navigation data part1.csv
- S1_Data/navigation data part2.csv
- __MACOSX/S1_Data/._navigation data part2.csv
- S1_Data/radio data part1.csv
- __MACOSX/S1_Data/._radio data part1.csv
- S1_Data/radio data part2.csv
- __MACOSX/S1_Data/._radio data part2.csv
- __MACOSX/._S1_Data
