# Supplementary material for: Does order matter? Investigating the effect of sequence on glance duration during on-road driving
Source: PLoS One. 2017 Feb 3;12(2):e0171730. doi: 10.1371/journal.pone.0171730 (PMC5291438; doi:10.1371/journal.pone.0171730)
Supplement: S1 Data — (ZIP) [file pone.0171730.s001.zip › S1_Data/navigation data part1.csv]

new_subject	task	duration	look	age	gender	protocol	glance_sequence
117	nav_entry_1	0.53	center stack	23	1	Navigation entry task (data set A)	1
117	nav_entry_1	1.11	center stack	23	1	Navigation entry task (data set A)	2
117	nav_entry_1	1	center stack	23	1	Navigation entry task (data set A)	3
117	nav_entry_1	0.93	center stack	23	1	Navigation entry task (data set A)	4
117	nav_entry_1	2	center stack	23	1	Navigation entry task (data set A)	5
117	nav_entry_1	2.13	center stack	23	1	Navigation entry task (data set A)	6
117	nav_entry_1	0.54	center stack	23	1	Navigation entry task (data set A)	7
117	nav_entry_1	1.13	center stack	23	1	Navigation entry task (data set A)	8
117	nav_entry_1	0.4	center stack	23	1	Navigation entry task (data set A)	9
117	nav_entry_1	1.14	center stack	23	1	Navigation entry task (data set A)	10
117	nav_entry_1	0.86	center stack	23	1	Navigation entry task (data set A)	11
117	nav_entry_1	0.87	center stack	23	1	Navigation entry task (data set A)	12
117	nav_entry_1	1	center stack	23	1	Navigation entry task (data set A)	13
117	nav_entry_1	0.72	center stack	23	1	Navigation entry task (data set A)	14
117	nav_entry_1	1.06	center stack	23	1	Navigation entry task (data set A)	15
117	nav_entry_1	0.72	center stack	23	1	Navigation entry task (data set A)	16
117	nav_entry_1	0.66	center stack	23	1	Navigation entry task (data set A)	17
117	nav_entry_1	0.8	center stack	23	1	Navigation entry task (data set A)	18
117	nav_entry_1	1.4	center stack	23	1	Navigation entry task (data set A)	19
117	nav_entry_1	0.6	center stack	23	1	Navigation entry task (data set A)	20
117	nav_entry_1	0.46	center stack	23	1	Navigation entry task (data set A)	21
117	nav_entry_1	0.62	center stack	23	1	Navigation entry task (data set A)	22
117	nav_entry_1	0.66	center stack	23	1	Navigation entry task (data set A)	23
117	nav_entry_1	0.6	center stack	23	1	Navigation entry task (data set A)	24
117	nav_entry_2	0.48	center stack	23	1	Navigation entry task (data set A)	1
117	nav_entry_2	0.87	center stack	23	1	Navigation entry task (data set A)	2
117	nav_entry_2	0.73	center stack	23	1	Navigation entry task (data set A)	3
117	nav_entry_2	1.31	center stack	23	1	Navigation entry task (data set A)	4
117	nav_entry_2	1.07	center stack	23	1	Navigation entry task (data set A)	5
117	nav_entry_2	0.67	center stack	23	1	Navigation entry task (data set A)	6
117	nav_entry_2	1.13	center stack	23	1	Navigation entry task (data set A)	7
117	nav_entry_2	0.87	center stack	23	1	Navigation entry task (data set A)	8
117	nav_entry_2	1	center stack	23	1	Navigation entry task (data set A)	9
117	nav_entry_2	0.86	center stack	23	1	Navigation entry task (data set A)	10
117	nav_entry_2	0.47	center stack	23	1	Navigation entry task (data set A)	11
117	nav_entry_2	0.87	center stack	23	1	Navigation entry task (data set A)	12
117	nav_entry_2	1.07	center stack	23	1	Navigation entry task (data set A)	13
117	nav_entry_2	0.93	center stack	23	1	Navigation entry task (data set A)	14
117	nav_entry_2	0.79	center stack	23	1	Navigation entry task (data set A)	15
117	nav_entry_2	0.53	center stack	23	1	Navigation entry task (data set A)	16
117	nav_entry_2	1.69	center stack	23	1	Navigation entry task (data set A)	17
117	nav_entry_2	0.49	center stack	23	1	Navigation entry task (data set A)	18
117	nav_entry_2	0.74	center stack	23	1	Navigation entry task (data set A)	19
117	nav_entry_2	0.67	center stack	23	1	Navigation entry task (data set A)	20
120	nav_entry_1	0.79	center stack	26	1	Navigation entry task (data set A)	1
120	nav_entry_1	1.2	center stack	26	1	Navigation entry task (data set A)	2
120	nav_entry_2	0.45	center stack	26	1	Navigation entry task (data set A)	1
120	nav_entry_2	0.42	center stack	26	1	Navigation entry task (data set A)	2
120	nav_entry_2	0.67	center stack	26	1	Navigation entry task (data set A)	3
120	nav_entry_2	0.87	center stack	26	1	Navigation entry task (data set A)	4
120	nav_entry_2	2.21	center stack	26	1	Navigation entry task (data set A)	5
120	nav_entry_2	1.76	center stack	26	1	Navigation entry task (data set A)	6
120	nav_entry_2	2.07	center stack	26	1	Navigation entry task (data set A)	7
120	nav_entry_2	1.2	center stack	26	1	Navigation entry task (data set A)	8
120	nav_entry_2	1.53	center stack	26	1	Navigation entry task (data set A)	9
120	nav_entry_2	1.83	center stack	26	1	Navigation entry task (data set A)	10
120	nav_entry_2	1.54	center stack	26	1	Navigation entry task (data set A)	11
120	nav_entry_2	1.18	center stack	26	1	Navigation entry task (data set A)	12
120	nav_entry_2	1	center stack	26	1	Navigation entry task (data set A)	13
120	nav_entry_2	0.73	center stack	26	1	Navigation entry task (data set A)	14
120	nav_entry_2	0.87	center stack	26	1	Navigation entry task (data set A)	15
120	nav_entry_2	1.3	center stack	26	1	Navigation entry task (data set A)	16
120	nav_entry_2	0.74	center stack	26	1	Navigation entry task (data set A)	17
120	nav_entry_2	0.94	center stack	26	1	Navigation entry task (data set A)	18
120	nav_entry_2	0.47	center stack	26	1	Navigation entry task (data set A)	19
120	nav_entry_2	0.59	center stack	26	1	Navigation entry task (data set A)	20
120	nav_entry_2	0.53	center stack	26	1	Navigation entry task (data set A)	21
120	nav_entry_2	1.63	center stack	26	1	Navigation entry task (data set A)	22
120	nav_entry_2	1.53	center stack	26	1	Navigation entry task (data set A)	23
120	nav_entry_2	0.4	center stack	26	1	Navigation entry task (data set A)	24
124	nav_entry_1	0.71	center stack	22	0	Navigation entry task (data set A)	1
124	nav_entry_1	0.75	center stack	22	0	Navigation entry task (data set A)	2
124	nav_entry_1	0.67	center stack	22	0	Navigation entry task (data set A)	3
124	nav_entry_1	0.62	center stack	22	0	Navigation entry task (data set A)	4
124	nav_entry_1	0.48	center stack	22	0	Navigation entry task (data set A)	5
124	nav_entry_1	0.54	center stack	22	0	Navigation entry task (data set A)	6
124	nav_entry_1	0.46	center stack	22	0	Navigation entry task (data set A)	7
124	nav_entry_1	0.93	center stack	22	0	Navigation entry task (data set A)	8
124	nav_entry_1	1.08	center stack	22	0	Navigation entry task (data set A)	9
124	nav_entry_1	0.86	center stack	22	0	Navigation entry task (data set A)	10
124	nav_entry_1	0.34	center stack	22	0	Navigation entry task (data set A)	11
124	nav_entry_1	0.69	center stack	22	0	Navigation entry task (data set A)	12
124	nav_entry_1	0.47	center stack	22	0	Navigation entry task (data set A)	13
124	nav_entry_1	0.47	center stack	22	0	Navigation entry task (data set A)	14
124	nav_entry_1	0.34	center stack	22	0	Navigation entry task (data set A)	15
124	nav_entry_1	0.42	center stack	22	0	Navigation entry task (data set A)	16
124	nav_entry_1	0.64	center stack	22	0	Navigation entry task (data set A)	17
124	nav_entry_1	0.57	center stack	22	0	Navigation entry task (data set A)	18
124	nav_entry_1	0.65	center stack	22	0	Navigation entry task (data set A)	19
124	nav_entry_2	0.2	center stack	22	0	Navigation entry task (data set A)	1
124	nav_entry_2	0.74	center stack	22	0	Navigation entry task (data set A)	2
124	nav_entry_2	0.34	center stack	22	0	Navigation entry task (data set A)	3
124	nav_entry_2	0.4	center stack	22	0	Navigation entry task (data set A)	4
124	nav_entry_2	0.54	center stack	22	0	Navigation entry task (data set A)	5
124	nav_entry_2	0.47	center stack	22	0	Navigation entry task (data set A)	6
124	nav_entry_2	0.53	center stack	22	0	Navigation entry task (data set A)	7
124	nav_entry_2	0.55	center stack	22	0	Navigation entry task (data set A)	8
124	nav_entry_2	0.4	center stack	22	0	Navigation entry task (data set A)	9
124	nav_entry_2	0.53	center stack	22	0	Navigation entry task (data set A)	10
124	nav_entry_2	0.4	center stack	22	0	Navigation entry task (data set A)	11
124	nav_entry_2	0.72	center stack	22	0	Navigation entry task (data set A)	12
124	nav_entry_2	0.66	center stack	22	0	Navigation entry task (data set A)	13
124	nav_entry_2	0.47	center stack	22	0	Navigation entry task (data set A)	14
124	nav_entry_2	0.81	center stack	22	0	Navigation entry task (data set A)	15
124	nav_entry_2	0.39	center stack	22	0	Navigation entry task (data set A)	16
124	nav_entry_2	1	center stack	22	0	Navigation entry task (data set A)	17
124	nav_entry_2	0.54	center stack	22	0	Navigation entry task (data set A)	18
124	nav_entry_2	0.88	center stack	22	0	Navigation entry task (data set A)	19
124	nav_entry_2	0.52	center stack	22	0	Navigation entry task (data set A)	20
124	nav_entry_2	0.34	center stack	22	0	Navigation entry task (data set A)	21
124	nav_entry_2	0.67	center stack	22	0	Navigation entry task (data set A)	22
124	nav_entry_2	0.67	center stack	22	0	Navigation entry task (data set A)	23
124	nav_entry_2	0.37	center stack	22	0	Navigation entry task (data set A)	24
125	nav_entry_1	1.6	center stack	24	1	Navigation entry task (data set A)	1
125	nav_entry_1	1.06	center stack	24	1	Navigation entry task (data set A)	2
125	nav_entry_1	0.73	center stack	24	1	Navigation entry task (data set A)	3
125	nav_entry_1	1.95	center stack	24	1	Navigation entry task (data set A)	4
125	nav_entry_1	0.67	center stack	24	1	Navigation entry task (data set A)	5
125	nav_entry_1	0.74	center stack	24	1	Navigation entry task (data set A)	6
125	nav_entry_1	1.07	center stack	24	1	Navigation entry task (data set A)	7
125	nav_entry_1	1.06	center stack	24	1	Navigation entry task (data set A)	8
125	nav_entry_1	0.93	center stack	24	1	Navigation entry task (data set A)	9
125	nav_entry_1	1.06	center stack	24	1	Navigation entry task (data set A)	10
125	nav_entry_1	1.38	center stack	24	1	Navigation entry task (data set A)	11
125	nav_entry_1	1.8	center stack	24	1	Navigation entry task (data set A)	12
125	nav_entry_1	1	center stack	24	1	Navigation entry task (data set A)	13
125	nav_entry_1	0.6	center stack	24	1	Navigation entry task (data set A)	14
125	nav_entry_2	0.98	center stack	24	1	Navigation entry task (data set A)	1
125	nav_entry_2	0.2	center stack	24	1	Navigation entry task (data set A)	2
125	nav_entry_2	1.67	center stack	24	1	Navigation entry task (data set A)	3
125	nav_entry_2	1.11	center stack	24	1	Navigation entry task (data set A)	4
125	nav_entry_2	0.6	center stack	24	1	Navigation entry task (data set A)	5
125	nav_entry_2	0.2	center stack	24	1	Navigation entry task (data set A)	6
125	nav_entry_2	1.27	center stack	24	1	Navigation entry task (data set A)	7
125	nav_entry_2	1.81	center stack	24	1	Navigation entry task (data set A)	8
125	nav_entry_2	1.29	center stack	24	1	Navigation entry task (data set A)	9
125	nav_entry_2	1.27	center stack	24	1	Navigation entry task (data set A)	10
127	nav_entry_1	0.54	center stack	22	0	Navigation entry task (data set A)	1
127	nav_entry_1	0.4	center stack	22	0	Navigation entry task (data set A)	2
127	nav_entry_1	0.36	center stack	22	0	Navigation entry task (data set A)	3
127	nav_entry_1	0.65	center stack	22	0	Navigation entry task (data set A)	4
127	nav_entry_1	1.1	center stack	22	0	Navigation entry task (data set A)	5
127	nav_entry_1	0.66	center stack	22	0	Navigation entry task (data set A)	6
127	nav_entry_1	0.47	center stack	22	0	Navigation entry task (data set A)	7
127	nav_entry_1	0.55	center stack	22	0	Navigation entry task (data set A)	8
127	nav_entry_1	0.56	center stack	22	0	Navigation entry task (data set A)	9
127	nav_entry_1	0.86	center stack	22	0	Navigation entry task (data set A)	10
127	nav_entry_1	0.41	center stack	22	0	Navigation entry task (data set A)	11
127	nav_entry_1	0.2	center stack	22	0	Navigation entry task (data set A)	12
127	nav_entry_1	0.58	center stack	22	0	Navigation entry task (data set A)	13
127	nav_entry_1	0.72	center stack	22	0	Navigation entry task (data set A)	14
127	nav_entry_1	0.34	center stack	22	0	Navigation entry task (data set A)	15
127	nav_entry_1	0.87	center stack	22	0	Navigation entry task (data set A)	16
127	nav_entry_1	0.4	center stack	22	0	Navigation entry task (data set A)	17
127	nav_entry_1	0.63	center stack	22	0	Navigation entry task (data set A)	18
127	nav_entry_1	0.46	center stack	22	0	Navigation entry task (data set A)	19
127	nav_entry_1	0.53	center stack	22	0	Navigation entry task (data set A)	20
127	nav_entry_1	0.53	center stack	22	0	Navigation entry task (data set A)	21
127	nav_entry_1	0.41	center stack	22	0	Navigation entry task (data set A)	22
127	nav_entry_1	0.52	center stack	22	0	Navigation entry task (data set A)	23
127	nav_entry_1	0.6	center stack	22	0	Navigation entry task (data set A)	24
127	nav_entry_2	0.81	center stack	22	0	Navigation entry task (data set A)	1
127	nav_entry_2	0.71	center stack	22	0	Navigation entry task (data set A)	2
127	nav_entry_2	0.4	center stack	22	0	Navigation entry task (data set A)	3
127	nav_entry_2	0.83	center stack	22	0	Navigation entry task (data set A)	4
127	nav_entry_2	0.5	center stack	22	0	Navigation entry task (data set A)	5
127	nav_entry_2	0.76	center stack	22	0	Navigation entry task (data set A)	6
127	nav_entry_2	1.18	center stack	22	0	Navigation entry task (data set A)	7
127	nav_entry_2	0.8	center stack	22	0	Navigation entry task (data set A)	8
127	nav_entry_2	0.67	center stack	22	0	Navigation entry task (data set A)	9
127	nav_entry_2	0.47	center stack	22	0	Navigation entry task (data set A)	10
127	nav_entry_2	0.44	center stack	22	0	Navigation entry task (data set A)	11
127	nav_entry_2	1.2	center stack	22	0	Navigation entry task (data set A)	12
127	nav_entry_2	0.8	center stack	22	0	Navigation entry task (data set A)	13
127	nav_entry_2	1.09	center stack	22	0	Navigation entry task (data set A)	14
127	nav_entry_2	0.5	center stack	22	0	Navigation entry task (data set A)	15
127	nav_entry_2	0.74	center stack	22	0	Navigation entry task (data set A)	16
127	nav_entry_2	0.88	center stack	22	0	Navigation entry task (data set A)	17
127	nav_entry_2	1.15	center stack	22	0	Navigation entry task (data set A)	18
127	nav_entry_2	0.8	center stack	22	0	Navigation entry task (data set A)	19
127	nav_entry_2	0.51	center stack	22	0	Navigation entry task (data set A)	20
127	nav_entry_2	0.33	center stack	22	0	Navigation entry task (data set A)	21
127	nav_entry_2	0.52	center stack	22	0	Navigation entry task (data set A)	22
127	nav_entry_2	0.83	center stack	22	0	Navigation entry task (data set A)	23
129	nav_entry_1	0.71	center stack	29	1	Navigation entry task (data set A)	1
129	nav_entry_1	0.53	center stack	29	1	Navigation entry task (data set A)	2
129	nav_entry_1	1.25	center stack	29	1	Navigation entry task (data set A)	3
129	nav_entry_1	1.37	center stack	29	1	Navigation entry task (data set A)	4
129	nav_entry_1	1.29	center stack	29	1	Navigation entry task (data set A)	5
129	nav_entry_1	0.73	center stack	29	1	Navigation entry task (data set A)	6
129	nav_entry_1	0.41	center stack	29	1	Navigation entry task (data set A)	7
129	nav_entry_1	0.47	center stack	29	1	Navigation entry task (data set A)	8
129	nav_entry_1	0.73	center stack	29	1	Navigation entry task (data set A)	9
129	nav_entry_1	0.98	center stack	29	1	Navigation entry task (data set A)	10
129	nav_entry_1	0.45	center stack	29	1	Navigation entry task (data set A)	11
129	nav_entry_1	0.6	center stack	29	1	Navigation entry task (data set A)	12
129	nav_entry_1	1.15	center stack	29	1	Navigation entry task (data set A)	13
129	nav_entry_1	0.54	center stack	29	1	Navigation entry task (data set A)	14
129	nav_entry_1	0.62	center stack	29	1	Navigation entry task (data set A)	15
129	nav_entry_1	0.67	center stack	29	1	Navigation entry task (data set A)	16
129	nav_entry_1	0.8	center stack	29	1	Navigation entry task (data set A)	17
129	nav_entry_1	0.74	center stack	29	1	Navigation entry task (data set A)	18
129	nav_entry_1	0.67	center stack	29	1	Navigation entry task (data set A)	19
129	nav_entry_1	1.14	center stack	29	1	Navigation entry task (data set A)	20
129	nav_entry_1	0.67	center stack	29	1	Navigation entry task (data set A)	21
129	nav_entry_1	1.13	center stack	29	1	Navigation entry task (data set A)	22
129	nav_entry_1	0.47	center stack	29	1	Navigation entry task (data set A)	23
129	nav_entry_1	2	center stack	29	1	Navigation entry task (data set A)	24
129	nav_entry_2	0.61	center stack	29	1	Navigation entry task (data set A)	1
129	nav_entry_2	1.27	center stack	29	1	Navigation entry task (data set A)	2
129	nav_entry_2	0.53	center stack	29	1	Navigation entry task (data set A)	3
129	nav_entry_2	0.59	center stack	29	1	Navigation entry task (data set A)	4
129	nav_entry_2	1.12	center stack	29	1	Navigation entry task (data set A)	5
129	nav_entry_2	0.64	center stack	29	1	Navigation entry task (data set A)	6
129	nav_entry_2	0.43	center stack	29	1	Navigation entry task (data set A)	7
129	nav_entry_2	0.87	center stack	29	1	Navigation entry task (data set A)	8
129	nav_entry_2	1.08	center stack	29	1	Navigation entry task (data set A)	9
129	nav_entry_2	1.33	center stack	29	1	Navigation entry task (data set A)	10
129	nav_entry_2	0.54	center stack	29	1	Navigation entry task (data set A)	11
129	nav_entry_2	1.44	center stack	29	1	Navigation entry task (data set A)	12
129	nav_entry_2	0.62	center stack	29	1	Navigation entry task (data set A)	13
129	nav_entry_2	0.66	center stack	29	1	Navigation entry task (data set A)	14
129	nav_entry_2	0.54	center stack	29	1	Navigation entry task (data set A)	15
129	nav_entry_2	0.73	center stack	29	1	Navigation entry task (data set A)	16
129	nav_entry_2	1.6	center stack	29	1	Navigation entry task (data set A)	17
129	nav_entry_2	0.2	center stack	29	1	Navigation entry task (data set A)	18
129	nav_entry_2	0.93	center stack	29	1	Navigation entry task (data set A)	19
129	nav_entry_2	0.55	center stack	29	1	Navigation entry task (data set A)	20
129	nav_entry_2	0.7	center stack	29	1	Navigation entry task (data set A)	21
129	nav_entry_2	0.6	center stack	29	1	Navigation entry task (data set A)	22
129	nav_entry_2	1.13	center stack	29	1	Navigation entry task (data set A)	23
129	nav_entry_2	0.67	center stack	29	1	Navigation entry task (data set A)	24
134	nav_entry_1	0.68	center stack	23	0	Navigation entry task (data set A)	1
134	nav_entry_1	0.27	center stack	23	0	Navigation entry task (data set A)	2
134	nav_entry_1	0.47	center stack	23	0	Navigation entry task (data set A)	3
134	nav_entry_1	0.41	center stack	23	0	Navigation entry task (data set A)	4
134	nav_entry_1	0.59	center stack	23	0	Navigation entry task (data set A)	5
134	nav_entry_1	0.95	center stack	23	0	Navigation entry task (data set A)	6
134	nav_entry_1	0.57	center stack	23	0	Navigation entry task (data set A)	7
134	nav_entry_1	0.62	center stack	23	0	Navigation entry task (data set A)	8
134	nav_entry_1	0.57	center stack	23	0	Navigation entry task (data set A)	9
134	nav_entry_1	0.56	center stack	23	0	Navigation entry task (data set A)	10
134	nav_entry_1	0.56	center stack	23	0	Navigation entry task (data set A)	11
134	nav_entry_1	0.64	center stack	23	0	Navigation entry task (data set A)	12
134	nav_entry_1	1.01	center stack	23	0	Navigation entry task (data set A)	13
134	nav_entry_1	0.91	center stack	23	0	Navigation entry task (data set A)	14
134	nav_entry_1	0.6	center stack	23	0	Navigation entry task (data set A)	15
134	nav_entry_1	0.85	center stack	23	0	Navigation entry task (data set A)	16
134	nav_entry_1	0.73	center stack	23	0	Navigation entry task (data set A)	17
134	nav_entry_1	0.74	center stack	23	0	Navigation entry task (data set A)	18
134	nav_entry_1	0.43	center stack	23	0	Navigation entry task (data set A)	19
134	nav_entry_1	0.71	center stack	23	0	Navigation entry task (data set A)	20
134	nav_entry_1	0.67	center stack	23	0	Navigation entry task (data set A)	21
134	nav_entry_1	0.49	center stack	23	0	Navigation entry task (data set A)	22
134	nav_entry_1	0.41	center stack	23	0	Navigation entry task (data set A)	23
134	nav_entry_2	0.48	center stack	23	0	Navigation entry task (data set A)	1
134	nav_entry_2	0.5	center stack	23	0	Navigation entry task (data set A)	2
134	nav_entry_2	0.47	center stack	23	0	Navigation entry task (data set A)	3
134	nav_entry_2	0.34	center stack	23	0	Navigation entry task (data set A)	4
134	nav_entry_2	1.2	center stack	23	0	Navigation entry task (data set A)	5
134	nav_entry_2	0.53	center stack	23	0	Navigation entry task (data set A)	6
134	nav_entry_2	0.88	center stack	23	0	Navigation entry task (data set A)	7
134	nav_entry_2	0.52	center stack	23	0	Navigation entry task (data set A)	8
134	nav_entry_2	0.58	center stack	23	0	Navigation entry task (data set A)	9
134	nav_entry_2	0.63	center stack	23	0	Navigation entry task (data set A)	10
134	nav_entry_2	0.67	center stack	23	0	Navigation entry task (data set A)	11
134	nav_entry_2	0.51	center stack	23	0	Navigation entry task (data set A)	12
134	nav_entry_2	0.56	center stack	23	0	Navigation entry task (data set A)	13
134	nav_entry_2	0.24	center stack	23	0	Navigation entry task (data set A)	14
134	nav_entry_2	1.4	center stack	23	0	Navigation entry task (data set A)	15
134	nav_entry_2	1.2	center stack	23	0	Navigation entry task (data set A)	16
134	nav_entry_2	1.14	center stack	23	0	Navigation entry task (data set A)	17
134	nav_entry_2	0.45	center stack	23	0	Navigation entry task (data set A)	18
134	nav_entry_2	0.8	center stack	23	0	Navigation entry task (data set A)	19
134	nav_entry_2	0.81	center stack	23	0	Navigation entry task (data set A)	20
134	nav_entry_2	0.64	center stack	23	0	Navigation entry task (data set A)	21
134	nav_entry_2	1.28	center stack	23	0	Navigation entry task (data set A)	22
134	nav_entry_2	0.66	center stack	23	0	Navigation entry task (data set A)	23
134	nav_entry_2	1	center stack	23	0	Navigation entry task (data set A)	24
142	nav_entry_1	0.86	center stack	23	1	Navigation entry task (data set A)	1
142	nav_entry_1	0.67	center stack	23	1	Navigation entry task (data set A)	2
142	nav_entry_1	0.85	center stack	23	1	Navigation entry task (data set A)	3
142	nav_entry_2	0.74	center stack	23	1	Navigation entry task (data set A)	1
142	nav_entry_2	0.73	center stack	23	1	Navigation entry task (data set A)	2
142	nav_entry_2	0.81	center stack	23	1	Navigation entry task (data set A)	3
142	nav_entry_2	0.53	center stack	23	1	Navigation entry task (data set A)	4
144	nav_entry_1	1.35	center stack	24	1	Navigation entry task (data set A)	1
144	nav_entry_1	0.92	center stack	24	1	Navigation entry task (data set A)	2
144	nav_entry_1	0.4	center stack	24	1	Navigation entry task (data set A)	3
144	nav_entry_1	0.97	center stack	24	1	Navigation entry task (data set A)	4
144	nav_entry_2	1.07	center stack	24	1	Navigation entry task (data set A)	1
144	nav_entry_2	1.07	center stack	24	1	Navigation entry task (data set A)	2
144	nav_entry_2	0.71	center stack	24	1	Navigation entry task (data set A)	3
144	nav_entry_2	0.6	center stack	24	1	Navigation entry task (data set A)	4
144	nav_entry_2	0.47	center stack	24	1	Navigation entry task (data set A)	5
144	nav_entry_2	0.9	center stack	24	1	Navigation entry task (data set A)	6
144	nav_entry_2	0.4	center stack	24	1	Navigation entry task (data set A)	7
144	nav_entry_2	0.55	center stack	24	1	Navigation entry task (data set A)	8
144	nav_entry_2	0.8	center stack	24	1	Navigation entry task (data set A)	9
146	nav_entry_1	1.33	center stack	20	1	Navigation entry task (data set A)	1
146	nav_entry_1	0.67	center stack	20	1	Navigation entry task (data set A)	2
146	nav_entry_1	2.28	center stack	20	1	Navigation entry task (data set A)	3
146	nav_entry_1	1.2	center stack	20	1	Navigation entry task (data set A)	4
146	nav_entry_1	1.13	center stack	20	1	Navigation entry task (data set A)	5
146	nav_entry_1	0.87	center stack	20	1	Navigation entry task (data set A)	6
146	nav_entry_1	1	center stack	20	1	Navigation entry task (data set A)	7
146	nav_entry_1	1.03	center stack	20	1	Navigation entry task (data set A)	8
146	nav_entry_1	0.87	center stack	20	1	Navigation entry task (data set A)	9
146	nav_entry_1	0.67	center stack	20	1	Navigation entry task (data set A)	10
146	nav_entry_1	0.73	center stack	20	1	Navigation entry task (data set A)	11
146	nav_entry_1	1.27	center stack	20	1	Navigation entry task (data set A)	12
146	nav_entry_1	1.87	center stack	20	1	Navigation entry task (data set A)	13
146	nav_entry_1	0.5	center stack	20	1	Navigation entry task (data set A)	14
146	nav_entry_1	1.13	center stack	20	1	Navigation entry task (data set A)	15
146	nav_entry_1	1.2	center stack	20	1	Navigation entry task (data set A)	16
146	nav_entry_1	0.6	center stack	20	1	Navigation entry task (data set A)	17
146	nav_entry_1	0.8	center stack	20	1	Navigation entry task (data set A)	18
146	nav_entry_1	0.6	center stack	20	1	Navigation entry task (data set A)	19
146	nav_entry_1	1.4	center stack	20	1	Navigation entry task (data set A)	20
146	nav_entry_1	0.86	center stack	20	1	Navigation entry task (data set A)	21
146	nav_entry_1	0.94	center stack	20	1	Navigation entry task (data set A)	22
146	nav_entry_1	1.06	center stack	20	1	Navigation entry task (data set A)	23
146	nav_entry_1	0.13	center stack	20	1	Navigation entry task (data set A)	24
146	nav_entry_2	0.95	center stack	20	1	Navigation entry task (data set A)	1
146	nav_entry_2	1.07	center stack	20	1	Navigation entry task (data set A)	2
146	nav_entry_2	0.73	center stack	20	1	Navigation entry task (data set A)	3
146	nav_entry_2	1.06	center stack	20	1	Navigation entry task (data set A)	4
146	nav_entry_2	0.73	center stack	20	1	Navigation entry task (data set A)	5
146	nav_entry_2	0.73	center stack	20	1	Navigation entry task (data set A)	6
146	nav_entry_2	1.49	center stack	20	1	Navigation entry task (data set A)	7
146	nav_entry_2	0.6	center stack	20	1	Navigation entry task (data set A)	8
146	nav_entry_2	0.27	center stack	20	1	Navigation entry task (data set A)	9
146	nav_entry_2	0.87	center stack	20	1	Navigation entry task (data set A)	10
146	nav_entry_2	0.73	center stack	20	1	Navigation entry task (data set A)	11
146	nav_entry_2	0.58	center stack	20	1	Navigation entry task (data set A)	12
147	nav_entry_1	0.47	center stack	21	1	Navigation entry task (data set A)	1
147	nav_entry_1	0.53	center stack	21	1	Navigation entry task (data set A)	2
147	nav_entry_1	0.31	center stack	21	1	Navigation entry task (data set A)	3
147	nav_entry_2	0.33	center stack	21	1	Navigation entry task (data set A)	1
147	nav_entry_2	0.4	center stack	21	1	Navigation entry task (data set A)	2
147	nav_entry_2	0.4	center stack	21	1	Navigation entry task (data set A)	3
147	nav_entry_2	0.58	center stack	21	1	Navigation entry task (data set A)	4
147	nav_entry_2	1.33	center stack	21	1	Navigation entry task (data set A)	5
147	nav_entry_2	0.6	center stack	21	1	Navigation entry task (data set A)	6
147	nav_entry_2	0.74	center stack	21	1	Navigation entry task (data set A)	7
147	nav_entry_2	0.67	center stack	21	1	Navigation entry task (data set A)	8
147	nav_entry_2	0.73	center stack	21	1	Navigation entry task (data set A)	9
147	nav_entry_2	0.4	center stack	21	1	Navigation entry task (data set A)	10
147	nav_entry_2	0.4	center stack	21	1	Navigation entry task (data set A)	11
147	nav_entry_2	0.46	center stack	21	1	Navigation entry task (data set A)	12
151	nav_entry_1	0.34	center stack	25	1	Navigation entry task (data set A)	1
151	nav_entry_1	0.93	center stack	25	1	Navigation entry task (data set A)	2
151	nav_entry_1	0.55	center stack	25	1	Navigation entry task (data set A)	3
151	nav_entry_1	0.26	center stack	25	1	Navigation entry task (data set A)	4
151	nav_entry_2	0.63	center stack	25	1	Navigation entry task (data set A)	1
151	nav_entry_2	0.86	center stack	25	1	Navigation entry task (data set A)	2
151	nav_entry_2	0.53	center stack	25	1	Navigation entry task (data set A)	3
151	nav_entry_2	0.6	center stack	25	1	Navigation entry task (data set A)	4
151	nav_entry_2	0.74	center stack	25	1	Navigation entry task (data set A)	5
151	nav_entry_2	0.53	center stack	25	1	Navigation entry task (data set A)	6
151	nav_entry_2	0.67	center stack	25	1	Navigation entry task (data set A)	7
158	nav_entry_1	0.47	center stack	28	0	Navigation entry task (data set A)	1
158	nav_entry_1	0.53	center stack	28	0	Navigation entry task (data set A)	2
158	nav_entry_1	0.84	center stack	28	0	Navigation entry task (data set A)	3
158	nav_entry_1	0.61	center stack	28	0	Navigation entry task (data set A)	4
158	nav_entry_1	0.44	center stack	28	0	Navigation entry task (data set A)	5
158	nav_entry_1	1.14	center stack	28	0	Navigation entry task (data set A)	6
158	nav_entry_1	0.93	center stack	28	0	Navigation entry task (data set A)	7
158	nav_entry_1	0.67	center stack	28	0	Navigation entry task (data set A)	8
158	nav_entry_1	0.87	center stack	28	0	Navigation entry task (data set A)	9
158	nav_entry_1	0.67	center stack	28	0	Navigation entry task (data set A)	10
158	nav_entry_1	0.6	center stack	28	0	Navigation entry task (data set A)	11
158	nav_entry_1	0.6	center stack	28	0	Navigation entry task (data set A)	12
158	nav_entry_1	0.06	center stack	28	0	Navigation entry task (data set A)	13
160	nav_entry_1	0.25	center stack	29	0	Navigation entry task (data set A)	1
160	nav_entry_1	0.47	center stack	29	0	Navigation entry task (data set A)	2
160	nav_entry_1	0.73	center stack	29	0	Navigation entry task (data set A)	3
160	nav_entry_1	0.6	center stack	29	0	Navigation entry task (data set A)	4
160	nav_entry_1	0.67	center stack	29	0	Navigation entry task (data set A)	5
160	nav_entry_1	0.87	center stack	29	0	Navigation entry task (data set A)	6
160	nav_entry_1	1	center stack	29	0	Navigation entry task (data set A)	7
160	nav_entry_1	0.68	center stack	29	0	Navigation entry task (data set A)	8
160	nav_entry_1	1.13	center stack	29	0	Navigation entry task (data set A)	9
160	nav_entry_1	0.72	center stack	29	0	Navigation entry task (data set A)	10
160	nav_entry_1	0.85	center stack	29	0	Navigation entry task (data set A)	11
160	nav_entry_1	0.6	center stack	29	0	Navigation entry task (data set A)	12
160	nav_entry_1	0.53	center stack	29	0	Navigation entry task (data set A)	13
160	nav_entry_2	1.17	center stack	29	0	Navigation entry task (data set A)	1
160	nav_entry_2	0.37	center stack	29	0	Navigation entry task (data set A)	2
160	nav_entry_2	1.95	center stack	29	0	Navigation entry task (data set A)	3
160	nav_entry_2	1.13	center stack	29	0	Navigation entry task (data set A)	4
160	nav_entry_2	2.33	center stack	29	0	Navigation entry task (data set A)	5
160	nav_entry_2	1.3	center stack	29	0	Navigation entry task (data set A)	6
160	nav_entry_2	1.07	center stack	29	0	Navigation entry task (data set A)	7
160	nav_entry_2	1.54	center stack	29	0	Navigation entry task (data set A)	8
160	nav_entry_2	1.73	center stack	29	0	Navigation entry task (data set A)	9
160	nav_entry_2	0.73	center stack	29	0	Navigation entry task (data set A)	10
160	nav_entry_2	0.94	center stack	29	0	Navigation entry task (data set A)	11
160	nav_entry_2	0.33	center stack	29	0	Navigation entry task (data set A)	12
160	nav_entry_2	0.83	center stack	29	0	Navigation entry task (data set A)	13
160	nav_entry_2	1.4	center stack	29	0	Navigation entry task (data set A)	14
160	nav_entry_2	0.67	center stack	29	0	Navigation entry task (data set A)	15
160	nav_entry_2	1	center stack	29	0	Navigation entry task (data set A)	16
160	nav_entry_2	0.66	center stack	29	0	Navigation entry task (data set A)	17
161	nav_entry_1	0.85	center stack	28	0	Navigation entry task (data set A)	1
161	nav_entry_1	1.19	center stack	28	0	Navigation entry task (data set A)	2
161	nav_entry_1	1.33	center stack	28	0	Navigation entry task (data set A)	3
161	nav_entry_1	0.81	center stack	28	0	Navigation entry task (data set A)	4
161	nav_entry_1	0.87	center stack	28	0	Navigation entry task (data set A)	5
161	nav_entry_1	0.7	center stack	28	0	Navigation entry task (data set A)	6
161	nav_entry_1	0.73	center stack	28	0	Navigation entry task (data set A)	7
161	nav_entry_1	0.54	center stack	28	0	Navigation entry task (data set A)	8
161	nav_entry_1	0.91	center stack	28	0	Navigation entry task (data set A)	9
161	nav_entry_1	0.65	center stack	28	0	Navigation entry task (data set A)	10
161	nav_entry_1	0.81	center stack	28	0	Navigation entry task (data set A)	11
161	nav_entry_1	0.67	center stack	28	0	Navigation entry task (data set A)	12
161	nav_entry_1	0.95	center stack	28	0	Navigation entry task (data set A)	13
161	nav_entry_1	0.6	center stack	28	0	Navigation entry task (data set A)	14
161	nav_entry_1	0.67	center stack	28	0	Navigation entry task (data set A)	15
161	nav_entry_1	1.09	center stack	28	0	Navigation entry task (data set A)	16
161	nav_entry_1	0.73	center stack	28	0	Navigation entry task (data set A)	17
161	nav_entry_1	0.66	center stack	28	0	Navigation entry task (data set A)	18
161	nav_entry_2	0.77	center stack	28	0	Navigation entry task (data set A)	1
161	nav_entry_2	0.76	center stack	28	0	Navigation entry task (data set A)	2
161	nav_entry_2	0.8	center stack	28	0	Navigation entry task (data set A)	3
161	nav_entry_2	0.5	center stack	28	0	Navigation entry task (data set A)	4
161	nav_entry_2	1.01	center stack	28	0	Navigation entry task (data set A)	5
161	nav_entry_2	0.8	center stack	28	0	Navigation entry task (data set A)	6
161	nav_entry_2	1.34	center stack	28	0	Navigation entry task (data set A)	7
161	nav_entry_2	0.67	center stack	28	0	Navigation entry task (data set A)	8
161	nav_entry_2	0.93	center stack	28	0	Navigation entry task (data set A)	9
161	nav_entry_2	0.97	center stack	28	0	Navigation entry task (data set A)	10
161	nav_entry_2	0.6	center stack	28	0	Navigation entry task (data set A)	11
161	nav_entry_2	0.9	center stack	28	0	Navigation entry task (data set A)	12
161	nav_entry_2	1	center stack	28	0	Navigation entry task (data set A)	13
161	nav_entry_2	0.73	center stack	28	0	Navigation entry task (data set A)	14
161	nav_entry_2	0.66	center stack	28	0	Navigation entry task (data set A)	15
161	nav_entry_2	0.73	center stack	28	0	Navigation entry task (data set A)	16
161	nav_entry_2	0.8	center stack	28	0	Navigation entry task (data set A)	17
161	nav_entry_2	0.93	center stack	28	0	Navigation entry task (data set A)	18
161	nav_entry_2	1.21	center stack	28	0	Navigation entry task (data set A)	19
161	nav_entry_2	0.66	center stack	28	0	Navigation entry task (data set A)	20
161	nav_entry_2	0.54	center stack	28	0	Navigation entry task (data set A)	21
161	nav_entry_2	0.84	center stack	28	0	Navigation entry task (data set A)	22
169	nav_entry_1	0.88	center stack	21	0	Navigation entry task (data set A)	1
169	nav_entry_1	0.61	center stack	21	0	Navigation entry task (data set A)	2
169	nav_entry_1	0.66	center stack	21	0	Navigation entry task (data set A)	3
169	nav_entry_1	0.82	center stack	21	0	Navigation entry task (data set A)	4
169	nav_entry_1	0.42	center stack	21	0	Navigation entry task (data set A)	5
169	nav_entry_1	0.43	center stack	21	0	Navigation entry task (data set A)	6
169	nav_entry_1	0.54	center stack	21	0	Navigation entry task (data set A)	7
169	nav_entry_1	0.92	center stack	21	0	Navigation entry task (data set A)	8
169	nav_entry_1	0.85	center stack	21	0	Navigation entry task (data set A)	9
169	nav_entry_1	0.77	center stack	21	0	Navigation entry task (data set A)	10
169	nav_entry_1	0.81	center stack	21	0	Navigation entry task (data set A)	11
169	nav_entry_1	0.77	center stack	21	0	Navigation entry task (data set A)	12
169	nav_entry_1	0.43	center stack	21	0	Navigation entry task (data set A)	13
169	nav_entry_1	0.47	center stack	21	0	Navigation entry task (data set A)	14
169	nav_entry_2	0.49	center stack	21	0	Navigation entry task (data set A)	1
169	nav_entry_2	0.52	center stack	21	0	Navigation entry task (data set A)	2
169	nav_entry_2	0.68	center stack	21	0	Navigation entry task (data set A)	3
169	nav_entry_2	0.93	center stack	21	0	Navigation entry task (data set A)	4
169	nav_entry_2	1.27	center stack	21	0	Navigation entry task (data set A)	5
169	nav_entry_2	0.71	center stack	21	0	Navigation entry task (data set A)	6
169	nav_entry_2	0.87	center stack	21	0	Navigation entry task (data set A)	7
169	nav_entry_2	1.23	center stack	21	0	Navigation entry task (data set A)	8
169	nav_entry_2	0.59	center stack	21	0	Navigation entry task (data set A)	9
169	nav_entry_2	0.69	center stack	21	0	Navigation entry task (data set A)	10
169	nav_entry_2	0.65	center stack	21	0	Navigation entry task (data set A)	11
169	nav_entry_2	1.09	center stack	21	0	Navigation entry task (data set A)	12
169	nav_entry_2	0.52	center stack	21	0	Navigation entry task (data set A)	13
169	nav_entry_2	0.8	center stack	21	0	Navigation entry task (data set A)	14
169	nav_entry_2	0.67	center stack	21	0	Navigation entry task (data set A)	15
169	nav_entry_2	0.4	center stack	21	0	Navigation entry task (data set A)	16
169	nav_entry_2	1.33	center stack	21	0	Navigation entry task (data set A)	17
169	nav_entry_2	0.75	center stack	21	0	Navigation entry task (data set A)	18
169	nav_entry_2	1.44	center stack	21	0	Navigation entry task (data set A)	19
169	nav_entry_2	0.68	center stack	21	0	Navigation entry task (data set A)	20
169	nav_entry_2	0.55	center stack	21	0	Navigation entry task (data set A)	21
169	nav_entry_2	0.67	center stack	21	0	Navigation entry task (data set A)	22
169	nav_entry_2	0.7	center stack	21	0	Navigation entry task (data set A)	23
169	nav_entry_2	0.88	center stack	21	0	Navigation entry task (data set A)	24
182	nav_entry_1	0.66	center stack	28	0	Navigation entry task (data set A)	1
182	nav_entry_1	0.87	center stack	28	0	Navigation entry task (data set A)	2
182	nav_entry_1	0.6	center stack	28	0	Navigation entry task (data set A)	3
182	nav_entry_1	0.73	center stack	28	0	Navigation entry task (data set A)	4
182	nav_entry_2	0.8	center stack	28	0	Navigation entry task (data set A)	1
182	nav_entry_2	0.53	center stack	28	0	Navigation entry task (data set A)	2
182	nav_entry_2	0.47	center stack	28	0	Navigation entry task (data set A)	3
182	nav_entry_2	1	center stack	28	0	Navigation entry task (data set A)	4
182	nav_entry_2	0.6	center stack	28	0	Navigation entry task (data set A)	5
182	nav_entry_2	0.73	center stack	28	0	Navigation entry task (data set A)	6
182	nav_entry_2	0.94	center stack	28	0	Navigation entry task (data set A)	7
182	nav_entry_2	0.47	center stack	28	0	Navigation entry task (data set A)	8
182	nav_entry_2	0.53	center stack	28	0	Navigation entry task (data set A)	9
182	nav_entry_2	0.47	center stack	28	0	Navigation entry task (data set A)	10
184	nav_entry_1	1.17	center stack	24	0	Navigation entry task (data set A)	1
184	nav_entry_1	11.74	center stack	24	0	Navigation entry task (data set A)	2
184	nav_entry_1	0.6	center stack	24	0	Navigation entry task (data set A)	3
184	nav_entry_1	0.47	center stack	24	0	Navigation entry task (data set A)	4
184	nav_entry_1	0.93	center stack	24	0	Navigation entry task (data set A)	5
184	nav_entry_1	0.4	center stack	24	0	Navigation entry task (data set A)	6
184	nav_entry_1	0.76	center stack	24	0	Navigation entry task (data set A)	7
184	nav_entry_1	0.78	center stack	24	0	Navigation entry task (data set A)	8
184	nav_entry_2	0.94	center stack	24	0	Navigation entry task (data set A)	1
184	nav_entry_2	1.74	center stack	24	0	Navigation entry task (data set A)	2
184	nav_entry_2	0.6	center stack	24	0	Navigation entry task (data set A)	3
184	nav_entry_2	1.21	center stack	24	0	Navigation entry task (data set A)	4
184	nav_entry_2	1.61	center stack	24	0	Navigation entry task (data set A)	5
184	nav_entry_2	0.73	center stack	24	0	Navigation entry task (data set A)	6
184	nav_entry_2	0.88	center stack	24	0	Navigation entry task (data set A)	7
184	nav_entry_2	0.9	center stack	24	0	Navigation entry task (data set A)	8
188	nav_entry_1	0.54	center stack	23	0	Navigation entry task (data set A)	1
188	nav_entry_1	1.27	center stack	23	0	Navigation entry task (data set A)	2
188	nav_entry_1	1.27	center stack	23	0	Navigation entry task (data set A)	3
188	nav_entry_1	0.86	center stack	23	0	Navigation entry task (data set A)	4
188	nav_entry_1	1.2	center stack	23	0	Navigation entry task (data set A)	5
188	nav_entry_1	1.43	center stack	23	0	Navigation entry task (data set A)	6
188	nav_entry_1	0.62	center stack	23	0	Navigation entry task (data set A)	7
188	nav_entry_1	1.46	center stack	23	0	Navigation entry task (data set A)	8
188	nav_entry_1	0.6	center stack	23	0	Navigation entry task (data set A)	9
188	nav_entry_1	0.86	center stack	23	0	Navigation entry task (data set A)	10
188	nav_entry_1	1.56	center stack	23	0	Navigation entry task (data set A)	11
188	nav_entry_1	1.04	center stack	23	0	Navigation entry task (data set A)	12
188	nav_entry_1	1.03	center stack	23	0	Navigation entry task (data set A)	13
188	nav_entry_1	1.21	center stack	23	0	Navigation entry task (data set A)	14
188	nav_entry_1	0.82	center stack	23	0	Navigation entry task (data set A)	15
188	nav_entry_1	0.97	center stack	23	0	Navigation entry task (data set A)	16
188	nav_entry_1	0.66	center stack	23	0	Navigation entry task (data set A)	17
188	nav_entry_1	0.59	center stack	23	0	Navigation entry task (data set A)	18
188	nav_entry_1	0.39	center stack	23	0	Navigation entry task (data set A)	19
188	nav_entry_1	1.05	center stack	23	0	Navigation entry task (data set A)	20
188	nav_entry_1	0.47	center stack	23	0	Navigation entry task (data set A)	21
188	nav_entry_1	0.52	center stack	23	0	Navigation entry task (data set A)	22
188	nav_entry_1	0.33	center stack	23	0	Navigation entry task (data set A)	23
188	nav_entry_1	0.48	center stack	23	0	Navigation entry task (data set A)	24
188	nav_entry_2	0.53	center stack	23	0	Navigation entry task (data set A)	1
188	nav_entry_2	0.4	center stack	23	0	Navigation entry task (data set A)	2
188	nav_entry_2	0.73	center stack	23	0	Navigation entry task (data set A)	3
188	nav_entry_2	0.52	center stack	23	0	Navigation entry task (data set A)	4
188	nav_entry_2	0.73	center stack	23	0	Navigation entry task (data set A)	5
188	nav_entry_2	0.53	center stack	23	0	Navigation entry task (data set A)	6
188	nav_entry_2	0.66	center stack	23	0	Navigation entry task (data set A)	7
188	nav_entry_2	0.8	center stack	23	0	Navigation entry task (data set A)	8
188	nav_entry_2	0.33	center stack	23	0	Navigation entry task (data set A)	9
188	nav_entry_2	0.41	center stack	23	0	Navigation entry task (data set A)	10
188	nav_entry_2	0.57	center stack	23	0	Navigation entry task (data set A)	11
188	nav_entry_2	0.93	center stack	23	0	Navigation entry task (data set A)	12
188	nav_entry_2	0.34	center stack	23	0	Navigation entry task (data set A)	13
188	nav_entry_2	0.53	center stack	23	0	Navigation entry task (data set A)	14
188	nav_entry_2	0.6	center stack	23	0	Navigation entry task (data set A)	15
188	nav_entry_2	1.27	center stack	23	0	Navigation entry task (data set A)	16
188	nav_entry_2	0.99	center stack	23	0	Navigation entry task (data set A)	17
188	nav_entry_2	0.92	center stack	23	0	Navigation entry task (data set A)	18
188	nav_entry_2	0.8	center stack	23	0	Navigation entry task (data set A)	19
188	nav_entry_2	1.41	center stack	23	0	Navigation entry task (data set A)	20
188	nav_entry_2	0.6	center stack	23	0	Navigation entry task (data set A)	21
194	nav_entry_1	0.86	center stack	24	1	Navigation entry task (data set A)	1
194	nav_entry_1	0.94	center stack	24	1	Navigation entry task (data set A)	2
194	nav_entry_1	0.73	center stack	24	1	Navigation entry task (data set A)	3
194	nav_entry_1	0.73	center stack	24	1	Navigation entry task (data set A)	4
194	nav_entry_1	0.79	center stack	24	1	Navigation entry task (data set A)	5
194	nav_entry_1	1.21	center stack	24	1	Navigation entry task (data set A)	6
194	nav_entry_1	1.27	center stack	24	1	Navigation entry task (data set A)	7
194	nav_entry_1	0.43	center stack	24	1	Navigation entry task (data set A)	8
194	nav_entry_1	0.72	center stack	24	1	Navigation entry task (data set A)	9
194	nav_entry_1	1.04	center stack	24	1	Navigation entry task (data set A)	10
194	nav_entry_1	1.05	center stack	24	1	Navigation entry task (data set A)	11
194	nav_entry_1	0.86	center stack	24	1	Navigation entry task (data set A)	12
194	nav_entry_1	0.83	center stack	24	1	Navigation entry task (data set A)	13
194	nav_entry_2	0.8	center stack	24	1	Navigation entry task (data set A)	1
194	nav_entry_2	1.56	center stack	24	1	Navigation entry task (data set A)	2
194	nav_entry_2	1.29	center stack	24	1	Navigation entry task (data set A)	3
194	nav_entry_2	0.93	center stack	24	1	Navigation entry task (data set A)	4
194	nav_entry_2	0.73	center stack	24	1	Navigation entry task (data set A)	5
194	nav_entry_2	0.74	center stack	24	1	Navigation entry task (data set A)	6
194	nav_entry_2	0.74	center stack	24	1	Navigation entry task (data set A)	7
106	nav_entry_1	0.85	center stack	67	1	Navigation entry task (data set A)	1
106	nav_entry_1	0.93	center stack	67	1	Navigation entry task (data set A)	2
106	nav_entry_1	0.87	center stack	67	1	Navigation entry task (data set A)	3
106	nav_entry_1	1.28	center stack	67	1	Navigation entry task (data set A)	4
106	nav_entry_1	1.04	center stack	67	1	Navigation entry task (data set A)	5
106	nav_entry_1	0.92	center stack	67	1	Navigation entry task (data set A)	6
106	nav_entry_1	1.55	center stack	67	1	Navigation entry task (data set A)	7
106	nav_entry_1	1	center stack	67	1	Navigation entry task (data set A)	8
106	nav_entry_1	0.92	center stack	67	1	Navigation entry task (data set A)	9
106	nav_entry_1	1.33	center stack	67	1	Navigation entry task (data set A)	10
106	nav_entry_1	0.35	center stack	67	1	Navigation entry task (data set A)	11
106	nav_entry_1	1.35	center stack	67	1	Navigation entry task (data set A)	12
106	nav_entry_1	1.46	center stack	67	1	Navigation entry task (data set A)	13
106	nav_entry_1	1.34	center stack	67	1	Navigation entry task (data set A)	14
106	nav_entry_1	1	center stack	67	1	Navigation entry task (data set A)	15
106	nav_entry_1	1.4	center stack	67	1	Navigation entry task (data set A)	16
106	nav_entry_1	1.34	center stack	67	1	Navigation entry task (data set A)	17
106	nav_entry_1	1.35	center stack	67	1	Navigation entry task (data set A)	18
106	nav_entry_1	1.06	center stack	67	1	Navigation entry task (data set A)	19
106	nav_entry_1	0.59	center stack	67	1	Navigation entry task (data set A)	20
106	nav_entry_1	0.65	center stack	67	1	Navigation entry task (data set A)	21
106	nav_entry_1	1.07	center stack	67	1	Navigation entry task (data set A)	22
106	nav_entry_1	1.5	center stack	67	1	Navigation entry task (data set A)	23
106	nav_entry_1	1.22	center stack	67	1	Navigation entry task (data set A)	24
106	nav_entry_2	0.52	center stack	67	1	Navigation entry task (data set A)	1
106	nav_entry_2	0.9	center stack	67	1	Navigation entry task (data set A)	2
106	nav_entry_2	0.89	center stack	67	1	Navigation entry task (data set A)	3
106	nav_entry_2	1.96	center stack	67	1	Navigation entry task (data set A)	4
106	nav_entry_2	0.67	center stack	67	1	Navigation entry task (data set A)	5
106	nav_entry_2	0.68	center stack	67	1	Navigation entry task (data set A)	6
106	nav_entry_2	1.14	center stack	67	1	Navigation entry task (data set A)	7
106	nav_entry_2	1.13	center stack	67	1	Navigation entry task (data set A)	8
106	nav_entry_2	1.47	center stack	67	1	Navigation entry task (data set A)	9
106	nav_entry_2	1	center stack	67	1	Navigation entry task (data set A)	10
106	nav_entry_2	0.7	center stack	67	1	Navigation entry task (data set A)	11
106	nav_entry_2	0.73	center stack	67	1	Navigation entry task (data set A)	12
106	nav_entry_2	0.74	center stack	67	1	Navigation entry task (data set A)	13
106	nav_entry_2	0.86	center stack	67	1	Navigation entry task (data set A)	14
106	nav_entry_2	0.86	center stack	67	1	Navigation entry task (data set A)	15
106	nav_entry_2	0.93	center stack	67	1	Navigation entry task (data set A)	16
106	nav_entry_2	1.07	center stack	67	1	Navigation entry task (data set A)	17
106	nav_entry_2	0.47	center stack	67	1	Navigation entry task (data set A)	18
106	nav_entry_2	1.07	center stack	67	1	Navigation entry task (data set A)	19
106	nav_entry_2	1.35	center stack	67	1	Navigation entry task (data set A)	20
108	nav_entry_1	0.27	center stack	69	1	Navigation entry task (data set A)	1
108	nav_entry_1	0.72	center stack	69	1	Navigation entry task (data set A)	2
108	nav_entry_1	1.13	center stack	69	1	Navigation entry task (data set A)	3
108	nav_entry_1	1	center stack	69	1	Navigation entry task (data set A)	4
108	nav_entry_1	0.74	center stack	69	1	Navigation entry task (data set A)	5
108	nav_entry_1	1.47	center stack	69	1	Navigation entry task (data set A)	6
108	nav_entry_1	0.53	center stack	69	1	Navigation entry task (data set A)	7
108	nav_entry_1	0.67	center stack	69	1	Navigation entry task (data set A)	8
108	nav_entry_1	0.6	center stack	69	1	Navigation entry task (data set A)	9
108	nav_entry_1	1.26	center stack	69	1	Navigation entry task (data set A)	10
108	nav_entry_1	1.07	center stack	69	1	Navigation entry task (data set A)	11
108	nav_entry_1	0.77	center stack	69	1	Navigation entry task (data set A)	12
108	nav_entry_1	1.11	center stack	69	1	Navigation entry task (data set A)	13
108	nav_entry_1	0.86	center stack	69	1	Navigation entry task (data set A)	14
108	nav_entry_1	1.07	center stack	69	1	Navigation entry task (data set A)	15
108	nav_entry_1	0.66	center stack	69	1	Navigation entry task (data set A)	16
108	nav_entry_1	1.07	center stack	69	1	Navigation entry task (data set A)	17
108	nav_entry_1	1.09	center stack	69	1	Navigation entry task (data set A)	18
108	nav_entry_1	0.7	center stack	69	1	Navigation entry task (data set A)	19
108	nav_entry_1	1.06	center stack	69	1	Navigation entry task (data set A)	20
108	nav_entry_1	0.73	center stack	69	1	Navigation entry task (data set A)	21
108	nav_entry_1	0.8	center stack	69	1	Navigation entry task (data set A)	22
108	nav_entry_1	0.67	center stack	69	1	Navigation entry task (data set A)	23
108	nav_entry_1	0.4	center stack	69	1	Navigation entry task (data set A)	24
108	nav_entry_2	0.59	center stack	69	1	Navigation entry task (data set A)	1
108	nav_entry_2	0.82	center stack	69	1	Navigation entry task (data set A)	2
108	nav_entry_2	0.67	center stack	69	1	Navigation entry task (data set A)	3
108	nav_entry_2	0.86	center stack	69	1	Navigation entry task (data set A)	4
108	nav_entry_2	0.6	center stack	69	1	Navigation entry task (data set A)	5
108	nav_entry_2	0.74	center stack	69	1	Navigation entry task (data set A)	6
108	nav_entry_2	0.8	center stack	69	1	Navigation entry task (data set A)	7
108	nav_entry_2	1.13	center stack	69	1	Navigation entry task (data set A)	8
108	nav_entry_2	1.06	center stack	69	1	Navigation entry task (data set A)	9
108	nav_entry_2	1.4	center stack	69	1	Navigation entry task (data set A)	10
108	nav_entry_2	0.66	center stack	69	1	Navigation entry task (data set A)	11
108	nav_entry_2	0.73	center stack	69	1	Navigation entry task (data set A)	12
108	nav_entry_2	1.11	center stack	69	1	Navigation entry task (data set A)	13
108	nav_entry_2	1.39	center stack	69	1	Navigation entry task (data set A)	14
108	nav_entry_2	0.86	center stack	69	1	Navigation entry task (data set A)	15
108	nav_entry_2	0.76	center stack	69	1	Navigation entry task (data set A)	16
108	nav_entry_2	0.86	center stack	69	1	Navigation entry task (data set A)	17
108	nav_entry_2	0.39	center stack	69	1	Navigation entry task (data set A)	18
108	nav_entry_2	0.67	center stack	69	1	Navigation entry task (data set A)	19
108	nav_entry_2	1.14	center stack	69	1	Navigation entry task (data set A)	20
108	nav_entry_2	1.58	center stack	69	1	Navigation entry task (data set A)	21
108	nav_entry_2	0.86	center stack	69	1	Navigation entry task (data set A)	22
108	nav_entry_2	0.33	center stack	69	1	Navigation entry task (data set A)	23
108	nav_entry_2	0.6	center stack	69	1	Navigation entry task (data set A)	24
121	nav_entry_1	0.37	center stack	61	1	Navigation entry task (data set A)	1
121	nav_entry_1	1.28	center stack	61	1	Navigation entry task (data set A)	2
121	nav_entry_1	1.62	center stack	61	1	Navigation entry task (data set A)	3
121	nav_entry_1	0.52	center stack	61	1	Navigation entry task (data set A)	4
121	nav_entry_1	0.46	center stack	61	1	Navigation entry task (data set A)	5
121	nav_entry_1	0.51	center stack	61	1	Navigation entry task (data set A)	6
121	nav_entry_1	1	center stack	61	1	Navigation entry task (data set A)	7
121	nav_entry_1	0.95	center stack	61	1	Navigation entry task (data set A)	8
121	nav_entry_1	1.39	center stack	61	1	Navigation entry task (data set A)	9
121	nav_entry_1	0.83	center stack	61	1	Navigation entry task (data set A)	10
121	nav_entry_1	1.5	center stack	61	1	Navigation entry task (data set A)	11
121	nav_entry_1	1.07	center stack	61	1	Navigation entry task (data set A)	12
121	nav_entry_1	1	center stack	61	1	Navigation entry task (data set A)	13
121	nav_entry_2	0.4	center stack	61	1	Navigation entry task (data set A)	1
121	nav_entry_2	0.8	center stack	61	1	Navigation entry task (data set A)	2
121	nav_entry_2	0.54	center stack	61	1	Navigation entry task (data set A)	3
121	nav_entry_2	0.59	center stack	61	1	Navigation entry task (data set A)	4
121	nav_entry_2	0.9	center stack	61	1	Navigation entry task (data set A)	5
121	nav_entry_2	0.15	center stack	61	1	Navigation entry task (data set A)	6
121	nav_entry_2	1.92	center stack	61	1	Navigation entry task (data set A)	7
121	nav_entry_2	1.2	center stack	61	1	Navigation entry task (data set A)	8
121	nav_entry_2	1.07	center stack	61	1	Navigation entry task (data set A)	9
121	nav_entry_2	0.98	center stack	61	1	Navigation entry task (data set A)	10
121	nav_entry_2	0.68	center stack	61	1	Navigation entry task (data set A)	11
121	nav_entry_2	0.96	center stack	61	1	Navigation entry task (data set A)	12
121	nav_entry_2	2.15	center stack	61	1	Navigation entry task (data set A)	13
121	nav_entry_2	1.22	center stack	61	1	Navigation entry task (data set A)	14
121	nav_entry_2	1.14	center stack	61	1	Navigation entry task (data set A)	15
121	nav_entry_2	0.49	center stack	61	1	Navigation entry task (data set A)	16
121	nav_entry_2	1.28	center stack	61	1	Navigation entry task (data set A)	17
121	nav_entry_2	0.58	center stack	61	1	Navigation entry task (data set A)	18
121	nav_entry_2	0.3	center stack	61	1	Navigation entry task (data set A)	19
126	nav_entry_1	0.68	center stack	69	1	Navigation entry task (data set A)	1
126	nav_entry_1	1.2	center stack	69	1	Navigation entry task (data set A)	2
126	nav_entry_1	0.73	center stack	69	1	Navigation entry task (data set A)	3
126	nav_entry_1	0.77	center stack	69	1	Navigation entry task (data set A)	4
126	nav_entry_1	1.57	center stack	69	1	Navigation entry task (data set A)	5
126	nav_entry_1	1.04	center stack	69	1	Navigation entry task (data set A)	6
126	nav_entry_1	0.68	center stack	69	1	Navigation entry task (data set A)	7
126	nav_entry_1	0.63	center stack	69	1	Navigation entry task (data set A)	8
126	nav_entry_1	0.93	center stack	69	1	Navigation entry task (data set A)	9
126	nav_entry_1	1.21	center stack	69	1	Navigation entry task (data set A)	10
126	nav_entry_1	1.28	center stack	69	1	Navigation entry task (data set A)	11
126	nav_entry_1	0.73	center stack	69	1	Navigation entry task (data set A)	12
126	nav_entry_1	0.93	center stack	69	1	Navigation entry task (data set A)	13
126	nav_entry_1	0.97	center stack	69	1	Navigation entry task (data set A)	14
126	nav_entry_1	0.77	center stack	69	1	Navigation entry task (data set A)	15
126	nav_entry_1	0.87	center stack	69	1	Navigation entry task (data set A)	16
126	nav_entry_1	0.68	center stack	69	1	Navigation entry task (data set A)	17
126	nav_entry_1	0.94	center stack	69	1	Navigation entry task (data set A)	18
126	nav_entry_1	0.74	center stack	69	1	Navigation entry task (data set A)	19
126	nav_entry_1	0.94	center stack	69	1	Navigation entry task (data set A)	20
126	nav_entry_1	0.72	center stack	69	1	Navigation entry task (data set A)	21
126	nav_entry_1	0.56	center stack	69	1	Navigation entry task (data set A)	22
126	nav_entry_1	1.13	center stack	69	1	Navigation entry task (data set A)	23
126	nav_entry_2	0.55	center stack	69	1	Navigation entry task (data set A)	1
126	nav_entry_2	0.6	center stack	69	1	Navigation entry task (data set A)	2
126	nav_entry_2	0.85	center stack	69	1	Navigation entry task (data set A)	3
126	nav_entry_2	1.66	center stack	69	1	Navigation entry task (data set A)	4
126	nav_entry_2	1.2	center stack	69	1	Navigation entry task (data set A)	5
126	nav_entry_2	0.61	center stack	69	1	Navigation entry task (data set A)	6
126	nav_entry_2	1.81	center stack	69	1	Navigation entry task (data set A)	7
126	nav_entry_2	0.76	center stack	69	1	Navigation entry task (data set A)	8
126	nav_entry_2	0.53	center stack	69	1	Navigation entry task (data set A)	9
126	nav_entry_2	1.17	center stack	69	1	Navigation entry task (data set A)	10
126	nav_entry_2	1.17	center stack	69	1	Navigation entry task (data set A)	11
126	nav_entry_2	1.33	center stack	69	1	Navigation entry task (data set A)	12
126	nav_entry_2	1.4	center stack	69	1	Navigation entry task (data set A)	13
126	nav_entry_2	1.27	center stack	69	1	Navigation entry task (data set A)	14
126	nav_entry_2	1.59	center stack	69	1	Navigation entry task (data set A)	15
126	nav_entry_2	0.69	center stack	69	1	Navigation entry task (data set A)	16
126	nav_entry_2	1.02	center stack	69	1	Navigation entry task (data set A)	17
126	nav_entry_2	0.78	center stack	69	1	Navigation entry task (data set A)	18
126	nav_entry_2	1.14	center stack	69	1	Navigation entry task (data set A)	19
126	nav_entry_2	0.94	center stack	69	1	Navigation entry task (data set A)	20
126	nav_entry_2	1.62	center stack	69	1	Navigation entry task (data set A)	21
126	nav_entry_2	1.76	center stack	69	1	Navigation entry task (data set A)	22
126	nav_entry_2	1.19	center stack	69	1	Navigation entry task (data set A)	23
126	nav_entry_2	1.99	center stack	69	1	Navigation entry task (data set A)	24
131	nav_entry_1	1.04	center stack	68	0	Navigation entry task (data set A)	1
131	nav_entry_1	1.56	center stack	68	0	Navigation entry task (data set A)	2
131	nav_entry_1	1.03	center stack	68	0	Navigation entry task (data set A)	3
131	nav_entry_1	1	center stack	68	0	Navigation entry task (data set A)	4
131	nav_entry_1	0.46	center stack	68	0	Navigation entry task (data set A)	5
131	nav_entry_1	1.09	center stack	68	0	Navigation entry task (data set A)	6
131	nav_entry_1	0.86	center stack	68	0	Navigation entry task (data set A)	7
131	nav_entry_1	1.66	center stack	68	0	Navigation entry task (data set A)	8
131	nav_entry_1	1.39	center stack	68	0	Navigation entry task (data set A)	9
131	nav_entry_1	1.74	center stack	68	0	Navigation entry task (data set A)	10
131	nav_entry_1	1.47	center stack	68	0	Navigation entry task (data set A)	11
131	nav_entry_1	1.18	center stack	68	0	Navigation entry task (data set A)	12
131	nav_entry_1	1.44	center stack	68	0	Navigation entry task (data set A)	13
131	nav_entry_1	1.06	center stack	68	0	Navigation entry task (data set A)	14
131	nav_entry_1	0.56	center stack	68	0	Navigation entry task (data set A)	15
131	nav_entry_1	0.88	center stack	68	0	Navigation entry task (data set A)	16
131	nav_entry_1	0.55	center stack	68	0	Navigation entry task (data set A)	17
131	nav_entry_1	0.82	center stack	68	0	Navigation entry task (data set A)	18
131	nav_entry_1	0.6	center stack	68	0	Navigation entry task (data set A)	19
131	nav_entry_1	0.73	center stack	68	0	Navigation entry task (data set A)	20
131	nav_entry_1	0.8	center stack	68	0	Navigation entry task (data set A)	21
131	nav_entry_1	0.97	center stack	68	0	Navigation entry task (data set A)	22
131	nav_entry_1	1.31	center stack	68	0	Navigation entry task (data set A)	23
131	nav_entry_1	0.68	center stack	68	0	Navigation entry task (data set A)	24
162	nav_entry_1	0.43	center stack	67	1	Navigation entry task (data set A)	1
162	nav_entry_1	1.64	center stack	67	1	Navigation entry task (data set A)	2
162	nav_entry_1	1.3	center stack	67	1	Navigation entry task (data set A)	3
162	nav_entry_1	1.22	center stack	67	1	Navigation entry task (data set A)	4
162	nav_entry_1	1.36	center stack	67	1	Navigation entry task (data set A)	5
162	nav_entry_1	0.99	center stack	67	1	Navigation entry task (data set A)	6
162	nav_entry_1	0.6	center stack	67	1	Navigation entry task (data set A)	7
162	nav_entry_1	0.57	center stack	67	1	Navigation entry task (data set A)	8
162	nav_entry_1	1.03	center stack	67	1	Navigation entry task (data set A)	9
162	nav_entry_1	0.51	center stack	67	1	Navigation entry task (data set A)	10
162	nav_entry_1	1.14	center stack	67	1	Navigation entry task (data set A)	11
162	nav_entry_1	1.15	center stack	67	1	Navigation entry task (data set A)	12
162	nav_entry_1	0.74	center stack	67	1	Navigation entry task (data set A)	13
162	nav_entry_1	0.86	center stack	67	1	Navigation entry task (data set A)	14
162	nav_entry_1	1.09	center stack	67	1	Navigation entry task (data set A)	15
162	nav_entry_1	0.75	center stack	67	1	Navigation entry task (data set A)	16
162	nav_entry_1	1.06	center stack	67	1	Navigation entry task (data set A)	17
162	nav_entry_1	1.59	center stack	67	1	Navigation entry task (data set A)	18
162	nav_entry_1	2.98	center stack	67	1	Navigation entry task (data set A)	19
162	nav_entry_1	0.53	center stack	67	1	Navigation entry task (data set A)	20
162	nav_entry_1	0.73	center stack	67	1	Navigation entry task (data set A)	21
162	nav_entry_1	0.79	center stack	67	1	Navigation entry task (data set A)	22
162	nav_entry_1	0.93	center stack	67	1	Navigation entry task (data set A)	23
162	nav_entry_1	0.49	center stack	67	1	Navigation entry task (data set A)	24
162	nav_entry_2	0.66	center stack	67	1	Navigation entry task (data set A)	1
162	nav_entry_2	1.24	center stack	67	1	Navigation entry task (data set A)	2
162	nav_entry_2	0.67	center stack	67	1	Navigation entry task (data set A)	3
162	nav_entry_2	0.53	center stack	67	1	Navigation entry task (data set A)	4
162	nav_entry_2	0.68	center stack	67	1	Navigation entry task (data set A)	5
162	nav_entry_2	1.35	center stack	67	1	Navigation entry task (data set A)	6
162	nav_entry_2	1.33	center stack	67	1	Navigation entry task (data set A)	7
162	nav_entry_2	0.93	center stack	67	1	Navigation entry task (data set A)	8
162	nav_entry_2	1.18	center stack	67	1	Navigation entry task (data set A)	9
162	nav_entry_2	1.22	center stack	67	1	Navigation entry task (data set A)	10
162	nav_entry_2	0.67	center stack	67	1	Navigation entry task (data set A)	11
162	nav_entry_2	0.76	center stack	67	1	Navigation entry task (data set A)	12
162	nav_entry_2	1.11	center stack	67	1	Navigation entry task (data set A)	13
167	nav_entry_1	0.63	center stack	64	1	Navigation entry task (data set A)	1
167	nav_entry_1	0.81	center stack	64	1	Navigation entry task (data set A)	2
167	nav_entry_1	0.58	center stack	64	1	Navigation entry task (data set A)	3
167	nav_entry_1	0.43	center stack	64	1	Navigation entry task (data set A)	4
167	nav_entry_1	0.4	center stack	64	1	Navigation entry task (data set A)	5
167	nav_entry_1	1	center stack	64	1	Navigation entry task (data set A)	6
167	nav_entry_1	1.47	center stack	64	1	Navigation entry task (data set A)	7
167	nav_entry_1	0.97	center stack	64	1	Navigation entry task (data set A)	8
167	nav_entry_1	1.07	center stack	64	1	Navigation entry task (data set A)	9
167	nav_entry_2	0.73	center stack	64	1	Navigation entry task (data set A)	1
167	nav_entry_2	0.8	center stack	64	1	Navigation entry task (data set A)	2
167	nav_entry_2	0.47	center stack	64	1	Navigation entry task (data set A)	3
167	nav_entry_2	0.4	center stack	64	1	Navigation entry task (data set A)	4
167	nav_entry_2	2.07	center stack	64	1	Navigation entry task (data set A)	5
167	nav_entry_2	2.27	center stack	64	1	Navigation entry task (data set A)	6
167	nav_entry_2	2.14	center stack	64	1	Navigation entry task (data set A)	7
167	nav_entry_2	1.8	center stack	64	1	Navigation entry task (data set A)	8
167	nav_entry_2	1.26	center stack	64	1	Navigation entry task (data set A)	9
167	nav_entry_2	1.66	center stack	64	1	Navigation entry task (data set A)	10
167	nav_entry_2	1.67	center stack	64	1	Navigation entry task (data set A)	11
167	nav_entry_2	1.46	center stack	64	1	Navigation entry task (data set A)	12
167	nav_entry_2	0.93	center stack	64	1	Navigation entry task (data set A)	13
167	nav_entry_2	2.6	center stack	64	1	Navigation entry task (data set A)	14
167	nav_entry_2	0.34	center stack	64	1	Navigation entry task (data set A)	15
167	nav_entry_2	0.4	center stack	64	1	Navigation entry task (data set A)	16
167	nav_entry_2	1.73	center stack	64	1	Navigation entry task (data set A)	17
167	nav_entry_2	2.07	center stack	64	1	Navigation entry task (data set A)	18
167	nav_entry_2	1.46	center stack	64	1	Navigation entry task (data set A)	19
167	nav_entry_2	0.4	center stack	64	1	Navigation entry task (data set A)	20
167	nav_entry_2	2.13	center stack	64	1	Navigation entry task (data set A)	21
167	nav_entry_2	1.2	center stack	64	1	Navigation entry task (data set A)	22
167	nav_entry_2	1.87	center stack	64	1	Navigation entry task (data set A)	23
167	nav_entry_2	1.06	center stack	64	1	Navigation entry task (data set A)	24
168	nav_entry_1	0.64	center stack	64	0	Navigation entry task (data set A)	1
168	nav_entry_1	0.47	center stack	64	0	Navigation entry task (data set A)	2
168	nav_entry_1	0.72	center stack	64	0	Navigation entry task (data set A)	3
168	nav_entry_1	0.64	center stack	64	0	Navigation entry task (data set A)	4
168	nav_entry_1	0.9	center stack	64	0	Navigation entry task (data set A)	5
168	nav_entry_2	0.89	center stack	64	0	Navigation entry task (data set A)	1
168	nav_entry_2	1.07	center stack	64	0	Navigation entry task (data set A)	2
168	nav_entry_2	0.46	center stack	64	0	Navigation entry task (data set A)	3
168	nav_entry_2	1.77	center stack	64	0	Navigation entry task (data set A)	4
168	nav_entry_2	0.47	center stack	64	0	Navigation entry task (data set A)	5
168	nav_entry_2	0.86	center stack	64	0	Navigation entry task (data set A)	6
168	nav_entry_2	0.81	center stack	64	0	Navigation entry task (data set A)	7
168	nav_entry_2	0.73	center stack	64	0	Navigation entry task (data set A)	8
168	nav_entry_2	0.14	center stack	64	0	Navigation entry task (data set A)	9
168	nav_entry_2	0.71	center stack	64	0	Navigation entry task (data set A)	10
168	nav_entry_2	0.8	center stack	64	0	Navigation entry task (data set A)	11
168	nav_entry_2	1.6	center stack	64	0	Navigation entry task (data set A)	12
168	nav_entry_2	1	center stack	64	0	Navigation entry task (data set A)	13
170	nav_entry_1	1.35	center stack	69	1	Navigation entry task (data set A)	1
170	nav_entry_1	1.46	center stack	69	1	Navigation entry task (data set A)	2
170	nav_entry_1	1.2	center stack	69	1	Navigation entry task (data set A)	3
170	nav_entry_1	1.15	center stack	69	1	Navigation entry task (data set A)	4
170	nav_entry_1	1.6	center stack	69	1	Navigation entry task (data set A)	5
170	nav_entry_1	0.54	center stack	69	1	Navigation entry task (data set A)	6
170	nav_entry_1	0.61	center stack	69	1	Navigation entry task (data set A)	7
170	nav_entry_2	0.42	center stack	69	1	Navigation entry task (data set A)	1
170	nav_entry_2	0.8	center stack	69	1	Navigation entry task (data set A)	2
170	nav_entry_2	0.86	center stack	69	1	Navigation entry task (data set A)	3
170	nav_entry_2	1.06	center stack	69	1	Navigation entry task (data set A)	4
170	nav_entry_2	1.4	center stack	69	1	Navigation entry task (data set A)	5
170	nav_entry_2	0.71	center stack	69	1	Navigation entry task (data set A)	6
170	nav_entry_2	1.17	center stack	69	1	Navigation entry task (data set A)	7
170	nav_entry_2	0.83	center stack	69	1	Navigation entry task (data set A)	8
170	nav_entry_2	1	center stack	69	1	Navigation entry task (data set A)	9
170	nav_entry_2	1.27	center stack	69	1	Navigation entry task (data set A)	10
174	nav_entry_1	0.78	center stack	66	1	Navigation entry task (data set A)	1
174	nav_entry_2	1.02	center stack	66	1	Navigation entry task (data set A)	1
174	nav_entry_2	0.82	center stack	66	1	Navigation entry task (data set A)	2
174	nav_entry_2	1.14	center stack	66	1	Navigation entry task (data set A)	3
174	nav_entry_2	0.4	center stack	66	1	Navigation entry task (data set A)	4
174	nav_entry_2	1.46	center stack	66	1	Navigation entry task (data set A)	5
174	nav_entry_2	0.94	center stack	66	1	Navigation entry task (data set A)	6
174	nav_entry_2	2.14	center stack	66	1	Navigation entry task (data set A)	7
174	nav_entry_2	0.79	center stack	66	1	Navigation entry task (data set A)	8
174	nav_entry_2	0.77	center stack	66	1	Navigation entry task (data set A)	9
174	nav_entry_2	0.8	center stack	66	1	Navigation entry task (data set A)	10
176	nav_entry_1	1.03	center stack	67	0	Navigation entry task (data set A)	1
176	nav_entry_1	1	center stack	67	0	Navigation entry task (data set A)	2
176	nav_entry_1	0.98	center stack	67	0	Navigation entry task (data set A)	3
176	nav_entry_1	1.29	center stack	67	0	Navigation entry task (data set A)	4
176	nav_entry_1	0.85	center stack	67	0	Navigation entry task (data set A)	5
176	nav_entry_1	0.6	center stack	67	0	Navigation entry task (data set A)	6
176	nav_entry_1	0.74	center stack	67	0	Navigation entry task (data set A)	7
176	nav_entry_1	0.61	center stack	67	0	Navigation entry task (data set A)	8
176	nav_entry_1	0.76	center stack	67	0	Navigation entry task (data set A)	9
176	nav_entry_1	0.89	center stack	67	0	Navigation entry task (data set A)	10
176	nav_entry_1	0.85	center stack	67	0	Navigation entry task (data set A)	11
176	nav_entry_1	1.13	center stack	67	0	Navigation entry task (data set A)	12
176	nav_entry_1	0.67	center stack	67	0	Navigation entry task (data set A)	13
176	nav_entry_1	0.63	center stack	67	0	Navigation entry task (data set A)	14
176	nav_entry_2	1.05	center stack	67	0	Navigation entry task (data set A)	1
176	nav_entry_2	1.36	center stack	67	0	Navigation entry task (data set A)	2
176	nav_entry_2	0.87	center stack	67	0	Navigation entry task (data set A)	3
176	nav_entry_2	0.73	center stack	67	0	Navigation entry task (data set A)	4
176	nav_entry_2	1.02	center stack	67	0	Navigation entry task (data set A)	5
176	nav_entry_2	0.62	center stack	67	0	Navigation entry task (data set A)	6
176	nav_entry_2	0.82	center stack	67	0	Navigation entry task (data set A)	7
176	nav_entry_2	0.66	center stack	67	0	Navigation entry task (data set A)	8
177	nav_entry_1	1.15	center stack	66	0	Navigation entry task (data set A)	1
177	nav_entry_1	0.89	center stack	66	0	Navigation entry task (data set A)	2
177	nav_entry_1	1.06	center stack	66	0	Navigation entry task (data set A)	3
177	nav_entry_1	1.65	center stack	66	0	Navigation entry task (data set A)	4
177	nav_entry_1	0.49	center stack	66	0	Navigation entry task (data set A)	5
177	nav_entry_1	1.11	center stack	66	0	Navigation entry task (data set A)	6
177	nav_entry_1	0.8	center stack	66	0	Navigation entry task (data set A)	7
177	nav_entry_1	0.98	center stack	66	0	Navigation entry task (data set A)	8
177	nav_entry_1	1.31	center stack	66	0	Navigation entry task (data set A)	9
177	nav_entry_1	3.63	center stack	66	0	Navigation entry task (data set A)	10
177	nav_entry_1	1.12	center stack	66	0	Navigation entry task (data set A)	11
177	nav_entry_1	1.99	center stack	66	0	Navigation entry task (data set A)	12
177	nav_entry_1	1.46	center stack	66	0	Navigation entry task (data set A)	13
177	nav_entry_1	0.9	center stack	66	0	Navigation entry task (data set A)	14
177	nav_entry_1	1.4	center stack	66	0	Navigation entry task (data set A)	15
177	nav_entry_1	2.94	center stack	66	0	Navigation entry task (data set A)	16
177	nav_entry_1	1.06	center stack	66	0	Navigation entry task (data set A)	17
177	nav_entry_1	0.59	center stack	66	0	Navigation entry task (data set A)	18
177	nav_entry_1	0.98	center stack	66	0	Navigation entry task (data set A)	19
177	nav_entry_1	0.59	center stack	66	0	Navigation entry task (data set A)	20
177	nav_entry_1	1.41	center stack	66	0	Navigation entry task (data set A)	21
177	nav_entry_1	1.04	center stack	66	0	Navigation entry task (data set A)	22
177	nav_entry_1	0.98	center stack	66	0	Navigation entry task (data set A)	23
177	nav_entry_1	0.71	center stack	66	0	Navigation entry task (data set A)	24
177	nav_entry_2	0.6	center stack	66	0	Navigation entry task (data set A)	1
177	nav_entry_2	1.2	center stack	66	0	Navigation entry task (data set A)	2
177	nav_entry_2	0.88	center stack	66	0	Navigation entry task (data set A)	3
177	nav_entry_2	0.34	center stack	66	0	Navigation entry task (data set A)	4
177	nav_entry_2	1.42	center stack	66	0	Navigation entry task (data set A)	5
177	nav_entry_2	1.41	center stack	66	0	Navigation entry task (data set A)	6
177	nav_entry_2	0.73	center stack	66	0	Navigation entry task (data set A)	7
177	nav_entry_2	0.77	center stack	66	0	Navigation entry task (data set A)	8
177	nav_entry_2	2.48	center stack	66	0	Navigation entry task (data set A)	9
177	nav_entry_2	1.47	center stack	66	0	Navigation entry task (data set A)	10
177	nav_entry_2	1.04	center stack	66	0	Navigation entry task (data set A)	11
177	nav_entry_2	1.99	center stack	66	0	Navigation entry task (data set A)	12
177	nav_entry_2	0.9	center stack	66	0	Navigation entry task (data set A)	13
177	nav_entry_2	1	center stack	66	0	Navigation entry task (data set A)	14
177	nav_entry_2	0.85	center stack	66	0	Navigation entry task (data set A)	15
177	nav_entry_2	2.24	center stack	66	0	Navigation entry task (data set A)	16
177	nav_entry_2	1	center stack	66	0	Navigation entry task (data set A)	17
177	nav_entry_2	0.92	center stack	66	0	Navigation entry task (data set A)	18
177	nav_entry_2	0.53	center stack	66	0	Navigation entry task (data set A)	19
177	nav_entry_2	0.74	center stack	66	0	Navigation entry task (data set A)	20
177	nav_entry_2	1.58	center stack	66	0	Navigation entry task (data set A)	21
177	nav_entry_2	1.04	center stack	66	0	Navigation entry task (data set A)	22
177	nav_entry_2	1.52	center stack	66	0	Navigation entry task (data set A)	23
177	nav_entry_2	1.04	center stack	66	0	Navigation entry task (data set A)	24
179	nav_entry_1	0.73	center stack	69	1	Navigation entry task (data set A)	1
179	nav_entry_1	0.98	center stack	69	1	Navigation entry task (data set A)	2
179	nav_entry_1	0.7	center stack	69	1	Navigation entry task (data set A)	3
179	nav_entry_1	1.14	center stack	69	1	Navigation entry task (data set A)	4
179	nav_entry_1	1	center stack	69	1	Navigation entry task (data set A)	5
179	nav_entry_1	0.73	center stack	69	1	Navigation entry task (data set A)	6
179	nav_entry_1	1.1	center stack	69	1	Navigation entry task (data set A)	7
179	nav_entry_1	1.51	center stack	69	1	Navigation entry task (data set A)	8
179	nav_entry_1	0.88	center stack	69	1	Navigation entry task (data set A)	9
179	nav_entry_1	0.57	center stack	69	1	Navigation entry task (data set A)	10
179	nav_entry_1	1.04	center stack	69	1	Navigation entry task (data set A)	11
179	nav_entry_1	1.13	center stack	69	1	Navigation entry task (data set A)	12
179	nav_entry_1	0.87	center stack	69	1	Navigation entry task (data set A)	13
179	nav_entry_2	0.93	center stack	69	1	Navigation entry task (data set A)	1
179	nav_entry_2	1.03	center stack	69	1	Navigation entry task (data set A)	2
179	nav_entry_2	1.64	center stack	69	1	Navigation entry task (data set A)	3
179	nav_entry_2	0.8	center stack	69	1	Navigation entry task (data set A)	4
179	nav_entry_2	0.73	center stack	69	1	Navigation entry task (data set A)	5
179	nav_entry_2	1.73	center stack	69	1	Navigation entry task (data set A)	6
179	nav_entry_2	0.75	center stack	69	1	Navigation entry task (data set A)	7
179	nav_entry_2	0.96	center stack	69	1	Navigation entry task (data set A)	8
179	nav_entry_2	1.65	center stack	69	1	Navigation entry task (data set A)	9
179	nav_entry_2	0.75	center stack	69	1	Navigation entry task (data set A)	10
179	nav_entry_2	1.01	center stack	69	1	Navigation entry task (data set A)	11
180	nav_entry_1	1.09	center stack	66	0	Navigation entry task (data set A)	1
180	nav_entry_1	0.61	center stack	66	0	Navigation entry task (data set A)	2
180	nav_entry_1	2.34	center stack	66	0	Navigation entry task (data set A)	3
180	nav_entry_1	2.1	center stack	66	0	Navigation entry task (data set A)	4
180	nav_entry_1	1	center stack	66	0	Navigation entry task (data set A)	5
180	nav_entry_1	1	center stack	66	0	Navigation entry task (data set A)	6
180	nav_entry_1	2.33	center stack	66	0	Navigation entry task (data set A)	7
180	nav_entry_1	0.93	center stack	66	0	Navigation entry task (data set A)	8
180	nav_entry_1	1.4	center stack	66	0	Navigation entry task (data set A)	9
180	nav_entry_1	0.8	center stack	66	0	Navigation entry task (data set A)	10
180	nav_entry_1	1.06	center stack	66	0	Navigation entry task (data set A)	11
180	nav_entry_1	3.05	center stack	66	0	Navigation entry task (data set A)	12
180	nav_entry_1	1.53	center stack	66	0	Navigation entry task (data set A)	13
180	nav_entry_1	1.57	center stack	66	0	Navigation entry task (data set A)	14
180	nav_entry_1	1.4	center stack	66	0	Navigation entry task (data set A)	15
180	nav_entry_1	0.92	center stack	66	0	Navigation entry task (data set A)	16
180	nav_entry_1	1.06	center stack	66	0	Navigation entry task (data set A)	17
180	nav_entry_1	0.54	center stack	66	0	Navigation entry task (data set A)	18
180	nav_entry_1	1.66	center stack	66	0	Navigation entry task (data set A)	19
180	nav_entry_1	1.33	center stack	66	0	Navigation entry task (data set A)	20
180	nav_entry_1	1.25	center stack	66	0	Navigation entry task (data set A)	21
180	nav_entry_1	0.93	center stack	66	0	Navigation entry task (data set A)	22
180	nav_entry_1	1.64	center stack	66	0	Navigation entry task (data set A)	23
180	nav_entry_1	1.4	center stack	66	0	Navigation entry task (data set A)	24
180	nav_entry_2	0.26	center stack	66	0	Navigation entry task (data set A)	1
180	nav_entry_2	1.13	center stack	66	0	Navigation entry task (data set A)	2
180	nav_entry_2	0.94	center stack	66	0	Navigation entry task (data set A)	3
180	nav_entry_2	0.58	center stack	66	0	Navigation entry task (data set A)	4
180	nav_entry_2	1.53	center stack	66	0	Navigation entry task (data set A)	5
180	nav_entry_2	1.33	center stack	66	0	Navigation entry task (data set A)	6
180	nav_entry_2	1.24	center stack	66	0	Navigation entry task (data set A)	7
180	nav_entry_2	0.8	center stack	66	0	Navigation entry task (data set A)	8
180	nav_entry_2	0.66	center stack	66	0	Navigation entry task (data set A)	9
180	nav_entry_2	0.8	center stack	66	0	Navigation entry task (data set A)	10
180	nav_entry_2	1.13	center stack	66	0	Navigation entry task (data set A)	11
180	nav_entry_2	0.47	center stack	66	0	Navigation entry task (data set A)	12
180	nav_entry_2	1.33	center stack	66	0	Navigation entry task (data set A)	13
180	nav_entry_2	1.67	center stack	66	0	Navigation entry task (data set A)	14
180	nav_entry_2	0.46	center stack	66	0	Navigation entry task (data set A)	15
180	nav_entry_2	1.33	center stack	66	0	Navigation entry task (data set A)	16
180	nav_entry_2	1.07	center stack	66	0	Navigation entry task (data set A)	17
180	nav_entry_2	1.27	center stack	66	0	Navigation entry task (data set A)	18
180	nav_entry_2	0.86	center stack	66	0	Navigation entry task (data set A)	19
180	nav_entry_2	0.6	center stack	66	0	Navigation entry task (data set A)	20
180	nav_entry_2	1.87	center stack	66	0	Navigation entry task (data set A)	21
180	nav_entry_2	0.6	center stack	66	0	Navigation entry task (data set A)	22
180	nav_entry_2	0.93	center stack	66	0	Navigation entry task (data set A)	23
180	nav_entry_2	1.2	center stack	66	0	Navigation entry task (data set A)	24
183	nav_entry_1	1.38	center stack	64	0	Navigation entry task (data set A)	1
183	nav_entry_1	1.57	center stack	64	0	Navigation entry task (data set A)	2
183	nav_entry_1	0.82	center stack	64	0	Navigation entry task (data set A)	3
183	nav_entry_1	0.92	center stack	64	0	Navigation entry task (data set A)	4
183	nav_entry_1	1.39	center stack	64	0	Navigation entry task (data set A)	5
183	nav_entry_1	0.93	center stack	64	0	Navigation entry task (data set A)	6
183	nav_entry_1	0.86	center stack	64	0	Navigation entry task (data set A)	7
183	nav_entry_1	0.82	center stack	64	0	Navigation entry task (data set A)	8
183	nav_entry_1	0.67	center stack	64	0	Navigation entry task (data set A)	9
183	nav_entry_1	0.87	center stack	64	0	Navigation entry task (data set A)	10
183	nav_entry_1	0.3	center stack	64	0	Navigation entry task (data set A)	11
183	nav_entry_2	0.5	center stack	64	0	Navigation entry task (data set A)	1
183	nav_entry_2	0.74	center stack	64	0	Navigation entry task (data set A)	2
183	nav_entry_2	0.13	center stack	64	0	Navigation entry task (data set A)	3
183	nav_entry_2	0.72	center stack	64	0	Navigation entry task (data set A)	4
183	nav_entry_2	0.34	center stack	64	0	Navigation entry task (data set A)	5
183	nav_entry_2	0.95	center stack	64	0	Navigation entry task (data set A)	6
183	nav_entry_2	0.54	center stack	64	0	Navigation entry task (data set A)	7
183	nav_entry_2	1.47	center stack	64	0	Navigation entry task (data set A)	8
183	nav_entry_2	0.66	center stack	64	0	Navigation entry task (data set A)	9
183	nav_entry_2	0.49	center stack	64	0	Navigation entry task (data set A)	10
183	nav_entry_2	1.57	center stack	64	0	Navigation entry task (data set A)	11
183	nav_entry_2	1.27	center stack	64	0	Navigation entry task (data set A)	12
183	nav_entry_2	0.86	center stack	64	0	Navigation entry task (data set A)	13
183	nav_entry_2	0.53	center stack	64	0	Navigation entry task (data set A)	14
183	nav_entry_2	0.99	center stack	64	0	Navigation entry task (data set A)	15
183	nav_entry_2	1.54	center stack	64	0	Navigation entry task (data set A)	16
183	nav_entry_2	1	center stack	64	0	Navigation entry task (data set A)	17
183	nav_entry_2	1.34	center stack	64	0	Navigation entry task (data set A)	18
183	nav_entry_2	1.26	center stack	64	0	Navigation entry task (data set A)	19
183	nav_entry_2	0.67	center stack	64	0	Navigation entry task (data set A)	20
183	nav_entry_2	0.74	center stack	64	0	Navigation entry task (data set A)	21
183	nav_entry_2	1	center stack	64	0	Navigation entry task (data set A)	22
183	nav_entry_2	0.27	center stack	64	0	Navigation entry task (data set A)	23
183	nav_entry_2	0.73	center stack	64	0	Navigation entry task (data set A)	24
187	nav_entry_1	0.77	center stack	67	0	Navigation entry task (data set A)	1
187	nav_entry_1	1.1	center stack	67	0	Navigation entry task (data set A)	2
187	nav_entry_1	0.75	center stack	67	0	Navigation entry task (data set A)	3
187	nav_entry_1	0.59	center stack	67	0	Navigation entry task (data set A)	4
187	nav_entry_1	0.7	center stack	67	0	Navigation entry task (data set A)	5
187	nav_entry_1	0.87	center stack	67	0	Navigation entry task (data set A)	6
187	nav_entry_1	0.65	center stack	67	0	Navigation entry task (data set A)	7
187	nav_entry_1	0.91	center stack	67	0	Navigation entry task (data set A)	8
187	nav_entry_1	0.72	center stack	67	0	Navigation entry task (data set A)	9
187	nav_entry_1	0.4	center stack	67	0	Navigation entry task (data set A)	10
187	nav_entry_1	0.51	center stack	67	0	Navigation entry task (data set A)	11
187	nav_entry_2	1.01	center stack	67	0	Navigation entry task (data set A)	1
187	nav_entry_2	0.98	center stack	67	0	Navigation entry task (data set A)	2
187	nav_entry_2	0.89	center stack	67	0	Navigation entry task (data set A)	3
187	nav_entry_2	1.58	center stack	67	0	Navigation entry task (data set A)	4
187	nav_entry_2	1.13	center stack	67	0	Navigation entry task (data set A)	5
187	nav_entry_2	1.13	center stack	67	0	Navigation entry task (data set A)	6
187	nav_entry_2	1.26	center stack	67	0	Navigation entry task (data set A)	7
187	nav_entry_2	2.07	center stack	67	0	Navigation entry task (data set A)	8
187	nav_entry_2	0.81	center stack	67	0	Navigation entry task (data set A)	9
187	nav_entry_2	0.85	center stack	67	0	Navigation entry task (data set A)	10
187	nav_entry_2	1.23	center stack	67	0	Navigation entry task (data set A)	11
187	nav_entry_2	1.2	center stack	67	0	Navigation entry task (data set A)	12
187	nav_entry_2	1.23	center stack	67	0	Navigation entry task (data set A)	13
187	nav_entry_2	0.74	center stack	67	0	Navigation entry task (data set A)	14
187	nav_entry_2	0.7	center stack	67	0	Navigation entry task (data set A)	15
187	nav_entry_2	1.09	center stack	67	0	Navigation entry task (data set A)	16
187	nav_entry_2	1.42	center stack	67	0	Navigation entry task (data set A)	17
187	nav_entry_2	1	center stack	67	0	Navigation entry task (data set A)	18
187	nav_entry_2	1.07	center stack	67	0	Navigation entry task (data set A)	19
187	nav_entry_2	0.72	center stack	67	0	Navigation entry task (data set A)	20
187	nav_entry_2	1	center stack	67	0	Navigation entry task (data set A)	21
187	nav_entry_2	1.99	center stack	67	0	Navigation entry task (data set A)	22
187	nav_entry_2	0.2	center stack	67	0	Navigation entry task (data set A)	23
187	nav_entry_2	0.86	center stack	67	0	Navigation entry task (data set A)	24
190	nav_entry_2	0.35	center stack	67	1	Navigation entry task (data set A)	1
190	nav_entry_2	2.72	center stack	67	1	Navigation entry task (data set A)	2
190	nav_entry_2	0.8	center stack	67	1	Navigation entry task (data set A)	3
190	nav_entry_2	0.8	center stack	67	1	Navigation entry task (data set A)	4
190	nav_entry_2	0.75	center stack	67	1	Navigation entry task (data set A)	5
190	nav_entry_2	0.68	center stack	67	1	Navigation entry task (data set A)	6
190	nav_entry_2	0.87	center stack	67	1	Navigation entry task (data set A)	7
190	nav_entry_2	1.93	center stack	67	1	Navigation entry task (data set A)	8
190	nav_entry_2	1.79	center stack	67	1	Navigation entry task (data set A)	9
190	nav_entry_2	1.3	center stack	67	1	Navigation entry task (data set A)	10
190	nav_entry_2	1.78	center stack	67	1	Navigation entry task (data set A)	11
190	nav_entry_2	0.98	center stack	67	1	Navigation entry task (data set A)	12
190	nav_entry_2	0.69	center stack	67	1	Navigation entry task (data set A)	13
190	nav_entry_2	2.34	center stack	67	1	Navigation entry task (data set A)	14
190	nav_entry_2	1.38	center stack	67	1	Navigation entry task (data set A)	15
190	nav_entry_2	0.27	center stack	67	1	Navigation entry task (data set A)	16
190	nav_entry_2	0.2	center stack	67	1	Navigation entry task (data set A)	17
190	nav_entry_2	1.27	center stack	67	1	Navigation entry task (data set A)	18
190	nav_entry_2	0.86	center stack	67	1	Navigation entry task (data set A)	19
190	nav_entry_2	0.95	center stack	67	1	Navigation entry task (data set A)	20
190	nav_entry_2	0.94	center stack	67	1	Navigation entry task (data set A)	21
190	nav_entry_2	1.36	center stack	67	1	Navigation entry task (data set A)	22
190	nav_entry_2	1.01	center stack	67	1	Navigation entry task (data set A)	23
190	nav_entry_2	1.15	center stack	67	1	Navigation entry task (data set A)	24
191	nav_entry_1	1.69	center stack	68	1	Navigation entry task (data set A)	1
191	nav_entry_1	1.37	center stack	68	1	Navigation entry task (data set A)	2
191	nav_entry_1	2.27	center stack	68	1	Navigation entry task (data set A)	3
191	nav_entry_1	1.06	center stack	68	1	Navigation entry task (data set A)	4
191	nav_entry_1	0.69	center stack	68	1	Navigation entry task (data set A)	5
191	nav_entry_1	1.2	center stack	68	1	Navigation entry task (data set A)	6
191	nav_entry_1	0.74	center stack	68	1	Navigation entry task (data set A)	7
191	nav_entry_1	1.87	center stack	68	1	Navigation entry task (data set A)	8
191	nav_entry_1	1.02	center stack	68	1	Navigation entry task (data set A)	9
191	nav_entry_1	2.15	center stack	68	1	Navigation entry task (data set A)	10
191	nav_entry_1	1.67	center stack	68	1	Navigation entry task (data set A)	11
191	nav_entry_1	1	center stack	68	1	Navigation entry task (data set A)	12
191	nav_entry_1	1.48	center stack	68	1	Navigation entry task (data set A)	13
191	nav_entry_2	1.45	center stack	68	1	Navigation entry task (data set A)	1
191	nav_entry_2	1.13	center stack	68	1	Navigation entry task (data set A)	2
191	nav_entry_2	0.74	center stack	68	1	Navigation entry task (data set A)	3
191	nav_entry_2	0.81	center stack	68	1	Navigation entry task (data set A)	4
191	nav_entry_2	1.64	center stack	68	1	Navigation entry task (data set A)	5
191	nav_entry_2	1.18	center stack	68	1	Navigation entry task (data set A)	6
191	nav_entry_2	0.99	center stack	68	1	Navigation entry task (data set A)	7
191	nav_entry_2	1.2	center stack	68	1	Navigation entry task (data set A)	8
191	nav_entry_2	0.53	center stack	68	1	Navigation entry task (data set A)	9
191	nav_entry_2	1.01	center stack	68	1	Navigation entry task (data set A)	10
191	nav_entry_2	0.4	center stack	68	1	Navigation entry task (data set A)	11
191	nav_entry_2	1.4	center stack	68	1	Navigation entry task (data set A)	12
191	nav_entry_2	1.81	center stack	68	1	Navigation entry task (data set A)	13
191	nav_entry_2	0.72	center stack	68	1	Navigation entry task (data set A)	14
191	nav_entry_2	1.39	center stack	68	1	Navigation entry task (data set A)	15
191	nav_entry_2	0.63	center stack	68	1	Navigation entry task (data set A)	16
191	nav_entry_2	0.57	center stack	68	1	Navigation entry task (data set A)	17
195	nav_entry_1	0.61	center stack	62	0	Navigation entry task (data set A)	1
195	nav_entry_1	0.85	center stack	62	0	Navigation entry task (data set A)	2
195	nav_entry_1	0.84	center stack	62	0	Navigation entry task (data set A)	3
195	nav_entry_1	1.63	center stack	62	0	Navigation entry task (data set A)	4
195	nav_entry_1	0.86	center stack	62	0	Navigation entry task (data set A)	5
195	nav_entry_1	1.19	center stack	62	0	Navigation entry task (data set A)	6
195	nav_entry_1	0.69	center stack	62	0	Navigation entry task (data set A)	7
195	nav_entry_1	1.1	center stack	62	0	Navigation entry task (data set A)	8
195	nav_entry_1	1.09	center stack	62	0	Navigation entry task (data set A)	9
195	nav_entry_1	0.98	center stack	62	0	Navigation entry task (data set A)	10
195	nav_entry_1	0.61	center stack	62	0	Navigation entry task (data set A)	11
195	nav_entry_1	0.54	center stack	62	0	Navigation entry task (data set A)	12
195	nav_entry_1	0.56	center stack	62	0	Navigation entry task (data set A)	13
195	nav_entry_1	0.88	center stack	62	0	Navigation entry task (data set A)	14
195	nav_entry_1	0.27	center stack	62	0	Navigation entry task (data set A)	15
195	nav_entry_1	0.39	center stack	62	0	Navigation entry task (data set A)	16
195	nav_entry_1	0.47	center stack	62	0	Navigation entry task (data set A)	17
195	nav_entry_1	0.91	center stack	62	0	Navigation entry task (data set A)	18
195	nav_entry_1	0.6	center stack	62	0	Navigation entry task (data set A)	19
195	nav_entry_1	1.2	center stack	62	0	Navigation entry task (data set A)	20
195	nav_entry_1	0.73	center stack	62	0	Navigation entry task (data set A)	21
195	nav_entry_1	0.99	center stack	62	0	Navigation entry task (data set A)	22
195	nav_entry_1	0.8	center stack	62	0	Navigation entry task (data set A)	23
195	nav_entry_1	0.68	center stack	62	0	Navigation entry task (data set A)	24
195	nav_entry_2	0.47	center stack	62	0	Navigation entry task (data set A)	1
195	nav_entry_2	0.42	center stack	62	0	Navigation entry task (data set A)	2
195	nav_entry_2	0.63	center stack	62	0	Navigation entry task (data set A)	3
195	nav_entry_2	0.21	center stack	62	0	Navigation entry task (data set A)	4
195	nav_entry_2	0.6	center stack	62	0	Navigation entry task (data set A)	5
195	nav_entry_2	1.6	center stack	62	0	Navigation entry task (data set A)	6
195	nav_entry_2	1.33	center stack	62	0	Navigation entry task (data set A)	7
195	nav_entry_2	1.2	center stack	62	0	Navigation entry task (data set A)	8
195	nav_entry_2	0.83	center stack	62	0	Navigation entry task (data set A)	9
195	nav_entry_2	0.8	center stack	62	0	Navigation entry task (data set A)	10
195	nav_entry_2	0.61	center stack	62	0	Navigation entry task (data set A)	11
195	nav_entry_2	0.43	center stack	62	0	Navigation entry task (data set A)	12
195	nav_entry_2	0.62	center stack	62	0	Navigation entry task (data set A)	13
195	nav_entry_2	0.55	center stack	62	0	Navigation entry task (data set A)	14
195	nav_entry_2	0.48	center stack	62	0	Navigation entry task (data set A)	15
195	nav_entry_2	1	center stack	62	0	Navigation entry task (data set A)	16
195	nav_entry_2	0.41	center stack	62	0	Navigation entry task (data set A)	17
195	nav_entry_2	0.7	center stack	62	0	Navigation entry task (data set A)	18
195	nav_entry_2	0.49	center stack	62	0	Navigation entry task (data set A)	19
195	nav_entry_2	1.01	center stack	62	0	Navigation entry task (data set A)	20
195	nav_entry_2	0.93	center stack	62	0	Navigation entry task (data set A)	21
195	nav_entry_2	0.88	center stack	62	0	Navigation entry task (data set A)	22
195	nav_entry_2	0.73	center stack	62	0	Navigation entry task (data set A)	23
195	nav_entry_2	0.76	center stack	62	0	Navigation entry task (data set A)	24
200	nav_entry_1	0.77	center stack	68	1	Navigation entry task (data set A)	1
200	nav_entry_1	0.93	center stack	68	1	Navigation entry task (data set A)	2
200	nav_entry_1	0.99	center stack	68	1	Navigation entry task (data set A)	3
200	nav_entry_1	0.71	center stack	68	1	Navigation entry task (data set A)	4
200	nav_entry_1	0.87	center stack	68	1	Navigation entry task (data set A)	5
200	nav_entry_1	0.88	center stack	68	1	Navigation entry task (data set A)	6
200	nav_entry_1	0.8	center stack	68	1	Navigation entry task (data set A)	7
200	nav_entry_1	1.12	center stack	68	1	Navigation entry task (data set A)	8
200	nav_entry_2	1.04	center stack	68	1	Navigation entry task (data set A)	1
200	nav_entry_2	0.53	center stack	68	1	Navigation entry task (data set A)	2
200	nav_entry_2	0.47	center stack	68	1	Navigation entry task (data set A)	3
200	nav_entry_2	1.2	center stack	68	1	Navigation entry task (data set A)	4
200	nav_entry_2	0.58	center stack	68	1	Navigation entry task (data set A)	5
200	nav_entry_2	0.8	center stack	68	1	Navigation entry task (data set A)	6
200	nav_entry_2	1.2	center stack	68	1	Navigation entry task (data set A)	7
200	nav_entry_2	0.75	center stack	68	1	Navigation entry task (data set A)	8
200	nav_entry_2	0.68	center stack	68	1	Navigation entry task (data set A)	9
202	nav_entry_1	1.2	center stack	22	1	Navigation entry task (data set B)	1
202	nav_entry_1	1.55	center stack	22	1	Navigation entry task (data set B)	2
202	nav_entry_1	2	center stack	22	1	Navigation entry task (data set B)	3
202	nav_entry_1	0.89	center stack	22	1	Navigation entry task (data set B)	4
202	nav_entry_1	2.07	center stack	22	1	Navigation entry task (data set B)	5
202	nav_entry_1	1.28	center stack	22	1	Navigation entry task (data set B)	6
202	nav_entry_1	0.62	center stack	22	1	Navigation entry task (data set B)	7
202	nav_entry_1	1.87	center stack	22	1	Navigation entry task (data set B)	8
202	nav_entry_1	2.06	center stack	22	1	Navigation entry task (data set B)	9
202	nav_entry_1	1.26	center stack	22	1	Navigation entry task (data set B)	10
202	nav_entry_1	0.91	center stack	22	1	Navigation entry task (data set B)	11
202	nav_entry_1	0.61	center stack	22	1	Navigation entry task (data set B)	12
202	nav_entry_1	0.61	center stack	22	1	Navigation entry task (data set B)	13
202	nav_entry_1	0.93	center stack	22	1	Navigation entry task (data set B)	14
202	nav_entry_1	1.15	center stack	22	1	Navigation entry task (data set B)	15
202	nav_entry_1	1.07	center stack	22	1	Navigation entry task (data set B)	16
202	nav_entry_1	0.55	center stack	22	1	Navigation entry task (data set B)	17
202	nav_entry_1	0.99	center stack	22	1	Navigation entry task (data set B)	18
202	nav_entry_1	0.56	center stack	22	1	Navigation entry task (data set B)	19
202	nav_entry_1	0.92	center stack	22	1	Navigation entry task (data set B)	20
202	nav_entry_1	0.63	center stack	22	1	Navigation entry task (data set B)	21
202	nav_entry_1	0.94	center stack	22	1	Navigation entry task (data set B)	22
202	nav_entry_1	0.53	center stack	22	1	Navigation entry task (data set B)	23
202	nav_entry_1	1.5	center stack	22	1	Navigation entry task (data set B)	24
202	nav_entry_2	0.94	center stack	22	1	Navigation entry task (data set B)	1
202	nav_entry_2	0.65	center stack	22	1	Navigation entry task (data set B)	2
202	nav_entry_2	1.79	center stack	22	1	Navigation entry task (data set B)	3
202	nav_entry_2	0.59	center stack	22	1	Navigation entry task (data set B)	4
202	nav_entry_2	0.79	center stack	22	1	Navigation entry task (data set B)	5
202	nav_entry_2	1.79	center stack	22	1	Navigation entry task (data set B)	6
202	nav_entry_2	1.06	center stack	22	1	Navigation entry task (data set B)	7
202	nav_entry_2	0.81	center stack	22	1	Navigation entry task (data set B)	8
202	nav_entry_2	0.56	center stack	22	1	Navigation entry task (data set B)	9
202	nav_entry_2	1.6	center stack	22	1	Navigation entry task (data set B)	10
202	nav_entry_2	0.76	center stack	22	1	Navigation entry task (data set B)	11
202	nav_entry_2	0.46	center stack	22	1	Navigation entry task (data set B)	12
202	nav_entry_2	0.85	center stack	22	1	Navigation entry task (data set B)	13
202	nav_entry_2	0.96	center stack	22	1	Navigation entry task (data set B)	14
202	nav_entry_2	0.68	center stack	22	1	Navigation entry task (data set B)	15
202	nav_entry_2	0.65	center stack	22	1	Navigation entry task (data set B)	16
202	nav_entry_2	1.15	center stack	22	1	Navigation entry task (data set B)	17
202	nav_entry_2	1.5	center stack	22	1	Navigation entry task (data set B)	18
202	nav_entry_2	0.74	center stack	22	1	Navigation entry task (data set B)	19
202	nav_entry_2	0.97	center stack	22	1	Navigation entry task (data set B)	20
202	nav_entry_2	1.49	center stack	22	1	Navigation entry task (data set B)	21
202	nav_entry_2	0.79	center stack	22	1	Navigation entry task (data set B)	22
202	nav_entry_2	0.86	center stack	22	1	Navigation entry task (data set B)	23
202	nav_entry_2	0.81	center stack	22	1	Navigation entry task (data set B)	24
203	nav_entry_1	0.45	center stack	23	0	Navigation entry task (data set B)	1
203	nav_entry_1	0.5	center stack	23	0	Navigation entry task (data set B)	2
203	nav_entry_1	0.91	center stack	23	0	Navigation entry task (data set B)	3
203	nav_entry_1	0.74	center stack	23	0	Navigation entry task (data set B)	4
203	nav_entry_1	0.8	center stack	23	0	Navigation entry task (data set B)	5
203	nav_entry_1	0.4	center stack	23	0	Navigation entry task (data set B)	6
203	nav_entry_1	0.47	center stack	23	0	Navigation entry task (data set B)	7
203	nav_entry_1	0.34	center stack	23	0	Navigation entry task (data set B)	8
203	nav_entry_1	0.4	center stack	23	0	Navigation entry task (data set B)	9
203	nav_entry_1	0.73	center stack	23	0	Navigation entry task (data set B)	10
203	nav_entry_1	0.65	center stack	23	0	Navigation entry task (data set B)	11
203	nav_entry_1	1.06	center stack	23	0	Navigation entry task (data set B)	12
203	nav_entry_1	0.67	center stack	23	0	Navigation entry task (data set B)	13
203	nav_entry_1	0.74	center stack	23	0	Navigation entry task (data set B)	14
203	nav_entry_1	1.13	center stack	23	0	Navigation entry task (data set B)	15
203	nav_entry_1	0.75	center stack	23	0	Navigation entry task (data set B)	16
203	nav_entry_1	1.25	center stack	23	0	Navigation entry task (data set B)	17
203	nav_entry_1	0.94	center stack	23	0	Navigation entry task (data set B)	18
203	nav_entry_1	0.73	center stack	23	0	Navigation entry task (data set B)	19
203	nav_entry_1	0.53	center stack	23	0	Navigation entry task (data set B)	20
203	nav_entry_2	0.53	center stack	23	0	Navigation entry task (data set B)	1
203	nav_entry_2	0.8	center stack	23	0	Navigation entry task (data set B)	2
203	nav_entry_2	0.55	center stack	23	0	Navigation entry task (data set B)	3
203	nav_entry_2	0.73	center stack	23	0	Navigation entry task (data set B)	4
203	nav_entry_2	1	center stack	23	0	Navigation entry task (data set B)	5
203	nav_entry_2	0.83	center stack	23	0	Navigation entry task (data set B)	6
203	nav_entry_2	0.86	center stack	23	0	Navigation entry task (data set B)	7
203	nav_entry_2	0.86	center stack	23	0	Navigation entry task (data set B)	8
203	nav_entry_2	0.87	center stack	23	0	Navigation entry task (data set B)	9
203	nav_entry_2	1.12	center stack	23	0	Navigation entry task (data set B)	10
203	nav_entry_2	0.95	center stack	23	0	Navigation entry task (data set B)	11
203	nav_entry_2	0.53	center stack	23	0	Navigation entry task (data set B)	12
203	nav_entry_2	0.52	center stack	23	0	Navigation entry task (data set B)	13
203	nav_entry_2	1.13	center stack	23	0	Navigation entry task (data set B)	14
203	nav_entry_2	0.55	center stack	23	0	Navigation entry task (data set B)	15
203	nav_entry_2	0.6	center stack	23	0	Navigation entry task (data set B)	16
203	nav_entry_2	0.48	center stack	23	0	Navigation entry task (data set B)	17
203	nav_entry_2	0.47	center stack	23	0	Navigation entry task (data set B)	18
203	nav_entry_2	1.29	center stack	23	0	Navigation entry task (data set B)	19
203	nav_entry_2	0.47	center stack	23	0	Navigation entry task (data set B)	20
203	nav_entry_2	0.4	center stack	23	0	Navigation entry task (data set B)	21
203	nav_entry_2	1.11	center stack	23	0	Navigation entry task (data set B)	22
203	nav_entry_2	1.19	center stack	23	0	Navigation entry task (data set B)	23
203	nav_entry_2	0.8	center stack	23	0	Navigation entry task (data set B)	24
204	nav_entry_1	0.94	center stack	23	0	Navigation entry task (data set B)	1
204	nav_entry_1	0.86	center stack	23	0	Navigation entry task (data set B)	2
204	nav_entry_1	1.94	center stack	23	0	Navigation entry task (data set B)	3
204	nav_entry_1	1.09	center stack	23	0	Navigation entry task (data set B)	4
204	nav_entry_1	0.5	center stack	23	0	Navigation entry task (data set B)	5
204	nav_entry_1	0.44	center stack	23	0	Navigation entry task (data set B)	6
204	nav_entry_1	0.5	center stack	23	0	Navigation entry task (data set B)	7
204	nav_entry_1	0.94	center stack	23	0	Navigation entry task (data set B)	8
204	nav_entry_1	1.54	center stack	23	0	Navigation entry task (data set B)	9
204	nav_entry_1	0.5	center stack	23	0	Navigation entry task (data set B)	10
204	nav_entry_1	0.91	center stack	23	0	Navigation entry task (data set B)	11
204	nav_entry_1	0.46	center stack	23	0	Navigation entry task (data set B)	12
204	nav_entry_1	0.8	center stack	23	0	Navigation entry task (data set B)	13
204	nav_entry_1	0.67	center stack	23	0	Navigation entry task (data set B)	14
204	nav_entry_1	1.17	center stack	23	0	Navigation entry task (data set B)	15
204	nav_entry_1	0.71	center stack	23	0	Navigation entry task (data set B)	16
204	nav_entry_1	1.02	center stack	23	0	Navigation entry task (data set B)	17
204	nav_entry_1	0.82	center stack	23	0	Navigation entry task (data set B)	18
204	nav_entry_1	1.05	center stack	23	0	Navigation entry task (data set B)	19
204	nav_entry_1	0.85	center stack	23	0	Navigation entry task (data set B)	20
204	nav_entry_1	0.63	center stack	23	0	Navigation entry task (data set B)	21
204	nav_entry_1	0.4	center stack	23	0	Navigation entry task (data set B)	22
204	nav_entry_1	1.11	center stack	23	0	Navigation entry task (data set B)	23
204	nav_entry_1	1.29	center stack	23	0	Navigation entry task (data set B)	24
204	nav_entry_2	0.76	center stack	23	0	Navigation entry task (data set B)	1
204	nav_entry_2	0.69	center stack	23	0	Navigation entry task (data set B)	2
204	nav_entry_2	0.74	center stack	23	0	Navigation entry task (data set B)	3
204	nav_entry_2	0.8	center stack	23	0	Navigation entry task (data set B)	4
204	nav_entry_2	0.92	center stack	23	0	Navigation entry task (data set B)	5
204	nav_entry_2	0.42	center stack	23	0	Navigation entry task (data set B)	6
204	nav_entry_2	0.56	center stack	23	0	Navigation entry task (data set B)	7
208	nav_entry_1	1.2	center stack	23	0	Navigation entry task (data set B)	1
208	nav_entry_1	0.54	center stack	23	0	Navigation entry task (data set B)	2
208	nav_entry_1	0.73	center stack	23	0	Navigation entry task (data set B)	3
208	nav_entry_1	0.54	center stack	23	0	Navigation entry task (data set B)	4
208	nav_entry_1	0.67	center stack	23	0	Navigation entry task (data set B)	5
208	nav_entry_1	0.47	center stack	23	0	Navigation entry task (data set B)	6
208	nav_entry_1	0.34	center stack	23	0	Navigation entry task (data set B)	7
208	nav_entry_1	0.33	center stack	23	0	Navigation entry task (data set B)	8
208	nav_entry_2	0.46	center stack	23	0	Navigation entry task (data set B)	1
208	nav_entry_2	0.27	center stack	23	0	Navigation entry task (data set B)	2
208	nav_entry_2	0.87	center stack	23	0	Navigation entry task (data set B)	3
208	nav_entry_2	0.47	center stack	23	0	Navigation entry task (data set B)	4
208	nav_entry_2	0.56	center stack	23	0	Navigation entry task (data set B)	5
208	nav_entry_2	0.74	center stack	23	0	Navigation entry task (data set B)	6
208	nav_entry_2	0.8	center stack	23	0	Navigation entry task (data set B)	7
208	nav_entry_2	1.07	center stack	23	0	Navigation entry task (data set B)	8
208	nav_entry_2	0.47	center stack	23	0	Navigation entry task (data set B)	9
208	nav_entry_2	0.44	center stack	23	0	Navigation entry task (data set B)	10
208	nav_entry_2	0.6	center stack	23	0	Navigation entry task (data set B)	11
208	nav_entry_2	0.87	center stack	23	0	Navigation entry task (data set B)	12
211	nav_entry_1	0.76	center stack	25	1	Navigation entry task (data set B)	1
211	nav_entry_1	0.35	center stack	25	1	Navigation entry task (data set B)	2
211	nav_entry_1	0.63	center stack	25	1	Navigation entry task (data set B)	3
211	nav_entry_1	0.45	center stack	25	1	Navigation entry task (data set B)	4
211	nav_entry_1	0.4	center stack	25	1	Navigation entry task (data set B)	5
211	nav_entry_1	0.97	center stack	25	1	Navigation entry task (data set B)	6
211	nav_entry_1	0.44	center stack	25	1	Navigation entry task (data set B)	7
211	nav_entry_1	0.83	center stack	25	1	Navigation entry task (data set B)	8
211	nav_entry_1	0.99	center stack	25	1	Navigation entry task (data set B)	9
211	nav_entry_1	1.05	center stack	25	1	Navigation entry task (data set B)	10
211	nav_entry_1	0.6	center stack	25	1	Navigation entry task (data set B)	11
211	nav_entry_1	1.69	center stack	25	1	Navigation entry task (data set B)	12
211	nav_entry_1	0.46	center stack	25	1	Navigation entry task (data set B)	13
211	nav_entry_1	0.4	center stack	25	1	Navigation entry task (data set B)	14
211	nav_entry_2	1.13	center stack	25	1	Navigation entry task (data set B)	1
211	nav_entry_2	0.94	center stack	25	1	Navigation entry task (data set B)	2
211	nav_entry_2	0.65	center stack	25	1	Navigation entry task (data set B)	3
211	nav_entry_2	0.4	center stack	25	1	Navigation entry task (data set B)	4
211	nav_entry_2	1	center stack	25	1	Navigation entry task (data set B)	5
211	nav_entry_2	0.8	center stack	25	1	Navigation entry task (data set B)	6
211	nav_entry_2	0.47	center stack	25	1	Navigation entry task (data set B)	7
211	nav_entry_2	0.47	center stack	25	1	Navigation entry task (data set B)	8
211	nav_entry_2	2.26	center stack	25	1	Navigation entry task (data set B)	9
211	nav_entry_2	1.47	center stack	25	1	Navigation entry task (data set B)	10
211	nav_entry_2	1	center stack	25	1	Navigation entry task (data set B)	11
211	nav_entry_2	2.34	center stack	25	1	Navigation entry task (data set B)	12
211	nav_entry_2	0.54	center stack	25	1	Navigation entry task (data set B)	13
211	nav_entry_2	1.53	center stack	25	1	Navigation entry task (data set B)	14
211	nav_entry_2	1.66	center stack	25	1	Navigation entry task (data set B)	15
211	nav_entry_2	1.47	center stack	25	1	Navigation entry task (data set B)	16
211	nav_entry_2	0.93	center stack	25	1	Navigation entry task (data set B)	17
211	nav_entry_2	0.73	center stack	25	1	Navigation entry task (data set B)	18
211	nav_entry_2	0.74	center stack	25	1	Navigation entry task (data set B)	19
211	nav_entry_2	0.6	center stack	25	1	Navigation entry task (data set B)	20
211	nav_entry_2	0.4	center stack	25	1	Navigation entry task (data set B)	21
211	nav_entry_2	1.27	center stack	25	1	Navigation entry task (data set B)	22
211	nav_entry_2	1.13	center stack	25	1	Navigation entry task (data set B)	23
211	nav_entry_2	0.47	center stack	25	1	Navigation entry task (data set B)	24
213	nav_entry_1	0.82	center stack	20	0	Navigation entry task (data set B)	1
213	nav_entry_1	1.03	center stack	20	0	Navigation entry task (data set B)	2
213	nav_entry_1	0.8	center stack	20	0	Navigation entry task (data set B)	3
213	nav_entry_1	1.11	center stack	20	0	Navigation entry task (data set B)	4
213	nav_entry_1	0.85	center stack	20	0	Navigation entry task (data set B)	5
213	nav_entry_1	1.38	center stack	20	0	Navigation entry task (data set B)	6
213	nav_entry_1	0.91	center stack	20	0	Navigation entry task (data set B)	7
213	nav_entry_1	1.05	center stack	20	0	Navigation entry task (data set B)	8
213	nav_entry_1	0.8	center stack	20	0	Navigation entry task (data set B)	9
213	nav_entry_1	1.07	center stack	20	0	Navigation entry task (data set B)	10
213	nav_entry_1	1.33	center stack	20	0	Navigation entry task (data set B)	11
213	nav_entry_1	1.25	center stack	20	0	Navigation entry task (data set B)	12
213	nav_entry_1	0.7	center stack	20	0	Navigation entry task (data set B)	13
213	nav_entry_1	0.82	center stack	20	0	Navigation entry task (data set B)	14
213	nav_entry_1	1.28	center stack	20	0	Navigation entry task (data set B)	15
213	nav_entry_2	1.01	center stack	20	0	Navigation entry task (data set B)	1
213	nav_entry_2	1.52	center stack	20	0	Navigation entry task (data set B)	2
213	nav_entry_2	0.55	center stack	20	0	Navigation entry task (data set B)	3
213	nav_entry_2	1.79	center stack	20	0	Navigation entry task (data set B)	4
213	nav_entry_2	0.74	center stack	20	0	Navigation entry task (data set B)	5
213	nav_entry_2	1.24	center stack	20	0	Navigation entry task (data set B)	6
213	nav_entry_2	1.41	center stack	20	0	Navigation entry task (data set B)	7
213	nav_entry_2	1	center stack	20	0	Navigation entry task (data set B)	8
213	nav_entry_2	1.53	center stack	20	0	Navigation entry task (data set B)	9
213	nav_entry_2	0.9	center stack	20	0	Navigation entry task (data set B)	10
213	nav_entry_2	1.7	center stack	20	0	Navigation entry task (data set B)	11
213	nav_entry_2	0.7	center stack	20	0	Navigation entry task (data set B)	12
213	nav_entry_2	2	center stack	20	0	Navigation entry task (data set B)	13
213	nav_entry_2	0.93	center stack	20	0	Navigation entry task (data set B)	14
213	nav_entry_2	1.76	center stack	20	0	Navigation entry task (data set B)	15
213	nav_entry_2	1.22	center stack	20	0	Navigation entry task (data set B)	16
213	nav_entry_2	1.13	center stack	20	0	Navigation entry task (data set B)	17
213	nav_entry_2	0.72	center stack	20	0	Navigation entry task (data set B)	18
213	nav_entry_2	1.21	center stack	20	0	Navigation entry task (data set B)	19
213	nav_entry_2	1.5	center stack	20	0	Navigation entry task (data set B)	20
213	nav_entry_2	0.88	center stack	20	0	Navigation entry task (data set B)	21
213	nav_entry_2	0.4	center stack	20	0	Navigation entry task (data set B)	22
215	nav_entry_1	0.46	center stack	20	0	Navigation entry task (data set B)	1
215	nav_entry_1	0.34	center stack	20	0	Navigation entry task (data set B)	2
215	nav_entry_1	1.07	center stack	20	0	Navigation entry task (data set B)	3
215	nav_entry_1	0.34	center stack	20	0	Navigation entry task (data set B)	4
215	nav_entry_1	0.73	center stack	20	0	Navigation entry task (data set B)	5
215	nav_entry_1	1.72	center stack	20	0	Navigation entry task (data set B)	6
215	nav_entry_1	0.44	center stack	20	0	Navigation entry task (data set B)	7
215	nav_entry_1	0.95	center stack	20	0	Navigation entry task (data set B)	8
215	nav_entry_1	0.78	center stack	20	0	Navigation entry task (data set B)	9
215	nav_entry_1	1.33	center stack	20	0	Navigation entry task (data set B)	10
215	nav_entry_1	0.85	center stack	20	0	Navigation entry task (data set B)	11
215	nav_entry_1	0.87	center stack	20	0	Navigation entry task (data set B)	12
215	nav_entry_1	0.47	center stack	20	0	Navigation entry task (data set B)	13
215	nav_entry_1	1.16	center stack	20	0	Navigation entry task (data set B)	14
215	nav_entry_1	1.01	center stack	20	0	Navigation entry task (data set B)	15
215	nav_entry_1	2	center stack	20	0	Navigation entry task (data set B)	16
215	nav_entry_1	0.8	center stack	20	0	Navigation entry task (data set B)	17
215	nav_entry_1	1.17	center stack	20	0	Navigation entry task (data set B)	18
215	nav_entry_1	0.72	center stack	20	0	Navigation entry task (data set B)	19
215	nav_entry_1	1.19	center stack	20	0	Navigation entry task (data set B)	20
215	nav_entry_1	0.65	center stack	20	0	Navigation entry task (data set B)	21
215	nav_entry_1	0.6	center stack	20	0	Navigation entry task (data set B)	22
215	nav_entry_2	0.07	center stack	20	0	Navigation entry task (data set B)	1
215	nav_entry_2	0.56	center stack	20	0	Navigation entry task (data set B)	2
215	nav_entry_2	0.66	center stack	20	0	Navigation entry task (data set B)	3
215	nav_entry_2	0.89	center stack	20	0	Navigation entry task (data set B)	4
215	nav_entry_2	1.11	center stack	20	0	Navigation entry task (data set B)	5
215	nav_entry_2	0.74	center stack	20	0	Navigation entry task (data set B)	6
215	nav_entry_2	2.24	center stack	20	0	Navigation entry task (data set B)	7
215	nav_entry_2	1.2	center stack	20	0	Navigation entry task (data set B)	8
215	nav_entry_2	1.44	center stack	20	0	Navigation entry task (data set B)	9
215	nav_entry_2	0.46	center stack	20	0	Navigation entry task (data set B)	10
215	nav_entry_2	0.88	center stack	20	0	Navigation entry task (data set B)	11
215	nav_entry_2	1.03	center stack	20	0	Navigation entry task (data set B)	12
215	nav_entry_2	1.51	center stack	20	0	Navigation entry task (data set B)	13
215	nav_entry_2	0.94	center stack	20	0	Navigation entry task (data set B)	14
215	nav_entry_2	0.99	center stack	20	0	Navigation entry task (data set B)	15
215	nav_entry_2	1.13	center stack	20	0	Navigation entry task (data set B)	16
215	nav_entry_2	1.16	center stack	20	0	Navigation entry task (data set B)	17
215	nav_entry_2	0.72	center stack	20	0	Navigation entry task (data set B)	18
215	nav_entry_2	0.53	center stack	20	0	Navigation entry task (data set B)	19
215	nav_entry_2	0.95	center stack	20	0	Navigation entry task (data set B)	20
215	nav_entry_2	0.74	center stack	20	0	Navigation entry task (data set B)	21
215	nav_entry_2	3.42	center stack	20	0	Navigation entry task (data set B)	22
215	nav_entry_2	0.9	center stack	20	0	Navigation entry task (data set B)	23
215	nav_entry_2	0.6	center stack	20	0	Navigation entry task (data set B)	24
216	nav_entry_1	1.14	center stack	21	0	Navigation entry task (data set B)	1
216	nav_entry_1	0.91	center stack	21	0	Navigation entry task (data set B)	2
216	nav_entry_1	1.07	center stack	21	0	Navigation entry task (data set B)	3
216	nav_entry_1	0.92	center stack	21	0	Navigation entry task (data set B)	4
216	nav_entry_1	0.8	center stack	21	0	Navigation entry task (data set B)	5
216	nav_entry_1	0.7	center stack	21	0	Navigation entry task (data set B)	6
216	nav_entry_1	0.7	center stack	21	0	Navigation entry task (data set B)	7
216	nav_entry_1	0.69	center stack	21	0	Navigation entry task (data set B)	8
216	nav_entry_1	1.04	center stack	21	0	Navigation entry task (data set B)	9
216	nav_entry_1	1.03	center stack	21	0	Navigation entry task (data set B)	10
216	nav_entry_1	0.75	center stack	21	0	Navigation entry task (data set B)	11
216	nav_entry_1	0.73	center stack	21	0	Navigation entry task (data set B)	12
216	nav_entry_1	0.7	center stack	21	0	Navigation entry task (data set B)	13
216	nav_entry_1	0.8	center stack	21	0	Navigation entry task (data set B)	14
216	nav_entry_2	1.08	center stack	21	0	Navigation entry task (data set B)	1
216	nav_entry_2	0.58	center stack	21	0	Navigation entry task (data set B)	2
216	nav_entry_2	0.85	center stack	21	0	Navigation entry task (data set B)	3
216	nav_entry_2	1	center stack	21	0	Navigation entry task (data set B)	4
216	nav_entry_2	0.34	center stack	21	0	Navigation entry task (data set B)	5
216	nav_entry_2	1.15	center stack	21	0	Navigation entry task (data set B)	6
216	nav_entry_2	1.05	center stack	21	0	Navigation entry task (data set B)	7
216	nav_entry_2	1.27	center stack	21	0	Navigation entry task (data set B)	8
216	nav_entry_2	0.93	center stack	21	0	Navigation entry task (data set B)	9
216	nav_entry_2	0.95	center stack	21	0	Navigation entry task (data set B)	10
216	nav_entry_2	0.93	center stack	21	0	Navigation entry task (data set B)	11
216	nav_entry_2	0.77	center stack	21	0	Navigation entry task (data set B)	12
216	nav_entry_2	0.8	center stack	21	0	Navigation entry task (data set B)	13
216	nav_entry_2	0.64	center stack	21	0	Navigation entry task (data set B)	14
216	nav_entry_2	0.62	center stack	21	0	Navigation entry task (data set B)	15
216	nav_entry_2	0.56	center stack	21	0	Navigation entry task (data set B)	16
218	nav_entry_1	0.73	center stack	25	0	Navigation entry task (data set B)	1
218	nav_entry_1	1	center stack	25	0	Navigation entry task (data set B)	2
218	nav_entry_1	0.87	center stack	25	0	Navigation entry task (data set B)	3
218	nav_entry_1	1.34	center stack	25	0	Navigation entry task (data set B)	4
218	nav_entry_1	0.94	center stack	25	0	Navigation entry task (data set B)	5
218	nav_entry_1	1	center stack	25	0	Navigation entry task (data set B)	6
218	nav_entry_1	1.13	center stack	25	0	Navigation entry task (data set B)	7
218	nav_entry_1	0.74	center stack	25	0	Navigation entry task (data set B)	8
218	nav_entry_1	0.93	center stack	25	0	Navigation entry task (data set B)	9
218	nav_entry_1	0.94	center stack	25	0	Navigation entry task (data set B)	10
218	nav_entry_1	0.6	center stack	25	0	Navigation entry task (data set B)	11
218	nav_entry_1	1.07	center stack	25	0	Navigation entry task (data set B)	12
218	nav_entry_1	0.6	center stack	25	0	Navigation entry task (data set B)	13
218	nav_entry_1	0.53	center stack	25	0	Navigation entry task (data set B)	14
218	nav_entry_1	0.47	center stack	25	0	Navigation entry task (data set B)	15
218	nav_entry_1	1.13	center stack	25	0	Navigation entry task (data set B)	16
218	nav_entry_1	0.47	center stack	25	0	Navigation entry task (data set B)	17
218	nav_entry_1	0.66	center stack	25	0	Navigation entry task (data set B)	18
218	nav_entry_1	0.6	center stack	25	0	Navigation entry task (data set B)	19
218	nav_entry_1	0.54	center stack	25	0	Navigation entry task (data set B)	20
218	nav_entry_1	0.74	center stack	25	0	Navigation entry task (data set B)	21
218	nav_entry_1	0.66	center stack	25	0	Navigation entry task (data set B)	22
218	nav_entry_1	0.47	center stack	25	0	Navigation entry task (data set B)	23
218	nav_entry_1	0.54	center stack	25	0	Navigation entry task (data set B)	24
218	nav_entry_2	0.53	center stack	25	0	Navigation entry task (data set B)	1
218	nav_entry_2	0.53	center stack	25	0	Navigation entry task (data set B)	2
218	nav_entry_2	0.46	center stack	25	0	Navigation entry task (data set B)	3
218	nav_entry_2	0.47	center stack	25	0	Navigation entry task (data set B)	4
218	nav_entry_2	1.13	center stack	25	0	Navigation entry task (data set B)	5
218	nav_entry_2	0.55	center stack	25	0	Navigation entry task (data set B)	6
218	nav_entry_2	0.66	center stack	25	0	Navigation entry task (data set B)	7
218	nav_entry_2	0.67	center stack	25	0	Navigation entry task (data set B)	8
218	nav_entry_2	1.44	center stack	25	0	Navigation entry task (data set B)	9
218	nav_entry_2	1.33	center stack	25	0	Navigation entry task (data set B)	10
218	nav_entry_2	1.26	center stack	25	0	Navigation entry task (data set B)	11
218	nav_entry_2	1.07	center stack	25	0	Navigation entry task (data set B)	12
218	nav_entry_2	1.09	center stack	25	0	Navigation entry task (data set B)	13
218	nav_entry_2	0.47	center stack	25	0	Navigation entry task (data set B)	14
218	nav_entry_2	0.66	center stack	25	0	Navigation entry task (data set B)	15
218	nav_entry_2	1.37	center stack	25	0	Navigation entry task (data set B)	16
218	nav_entry_2	0.95	center stack	25	0	Navigation entry task (data set B)	17
218	nav_entry_2	0.71	center stack	25	0	Navigation entry task (data set B)	18
218	nav_entry_2	0.57	center stack	25	0	Navigation entry task (data set B)	19
218	nav_entry_2	0.41	center stack	25	0	Navigation entry task (data set B)	20
218	nav_entry_2	0.75	center stack	25	0	Navigation entry task (data set B)	21
218	nav_entry_2	0.78	center stack	25	0	Navigation entry task (data set B)	22
218	nav_entry_2	0.4	center stack	25	0	Navigation entry task (data set B)	23
218	nav_entry_2	1.53	center stack	25	0	Navigation entry task (data set B)	24
220	nav_entry_1	0.6	center stack	24	1	Navigation entry task (data set B)	1
220	nav_entry_1	0.8	center stack	24	1	Navigation entry task (data set B)	2
220	nav_entry_1	0.73	center stack	24	1	Navigation entry task (data set B)	3
220	nav_entry_1	1.07	center stack	24	1	Navigation entry task (data set B)	4
220	nav_entry_1	0.93	center stack	24	1	Navigation entry task (data set B)	5
220	nav_entry_1	0.54	center stack	24	1	Navigation entry task (data set B)	6
220	nav_entry_1	0.8	center stack	24	1	Navigation entry task (data set B)	7
220	nav_entry_1	1.07	center stack	24	1	Navigation entry task (data set B)	8
220	nav_entry_1	0.87	center stack	24	1	Navigation entry task (data set B)	9
220	nav_entry_1	0.26	center stack	24	1	Navigation entry task (data set B)	10
220	nav_entry_1	0.8	center stack	24	1	Navigation entry task (data set B)	11
220	nav_entry_1	0.6	center stack	24	1	Navigation entry task (data set B)	12
220	nav_entry_1	0.8	center stack	24	1	Navigation entry task (data set B)	13
220	nav_entry_1	0.8	center stack	24	1	Navigation entry task (data set B)	14
220	nav_entry_1	0.6	center stack	24	1	Navigation entry task (data set B)	15
220	nav_entry_1	0.8	center stack	24	1	Navigation entry task (data set B)	16
220	nav_entry_1	1.13	center stack	24	1	Navigation entry task (data set B)	17
220	nav_entry_1	0.73	center stack	24	1	Navigation entry task (data set B)	18
220	nav_entry_1	0.8	center stack	24	1	Navigation entry task (data set B)	19
220	nav_entry_1	0.73	center stack	24	1	Navigation entry task (data set B)	20
220	nav_entry_1	0.66	center stack	24	1	Navigation entry task (data set B)	21
220	nav_entry_1	0.47	center stack	24	1	Navigation entry task (data set B)	22
220	nav_entry_2	0.48	center stack	24	1	Navigation entry task (data set B)	1
220	nav_entry_2	0.6	center stack	24	1	Navigation entry task (data set B)	2
220	nav_entry_2	0.8	center stack	24	1	Navigation entry task (data set B)	3
220	nav_entry_2	0.8	center stack	24	1	Navigation entry task (data set B)	4
220	nav_entry_2	0.6	center stack	24	1	Navigation entry task (data set B)	5
220	nav_entry_2	1.2	center stack	24	1	Navigation entry task (data set B)	6
220	nav_entry_2	0.8	center stack	24	1	Navigation entry task (data set B)	7
220	nav_entry_2	1.22	center stack	24	1	Navigation entry task (data set B)	8
220	nav_entry_2	0.68	center stack	24	1	Navigation entry task (data set B)	9
220	nav_entry_2	0.72	center stack	24	1	Navigation entry task (data set B)	10
220	nav_entry_2	1.67	center stack	24	1	Navigation entry task (data set B)	11
220	nav_entry_2	1.19	center stack	24	1	Navigation entry task (data set B)	12
220	nav_entry_2	0.86	center stack	24	1	Navigation entry task (data set B)	13
220	nav_entry_2	0.79	center stack	24	1	Navigation entry task (data set B)	14
220	nav_entry_2	1.17	center stack	24	1	Navigation entry task (data set B)	15
220	nav_entry_2	0.94	center stack	24	1	Navigation entry task (data set B)	16
220	nav_entry_2	0.77	center stack	24	1	Navigation entry task (data set B)	17
220	nav_entry_2	0.73	center stack	24	1	Navigation entry task (data set B)	18
220	nav_entry_2	0.67	center stack	24	1	Navigation entry task (data set B)	19
220	nav_entry_2	0.8	center stack	24	1	Navigation entry task (data set B)	20
220	nav_entry_2	0.65	center stack	24	1	Navigation entry task (data set B)	21
220	nav_entry_2	0.62	center stack	24	1	Navigation entry task (data set B)	22
220	nav_entry_2	0.63	center stack	24	1	Navigation entry task (data set B)	23
220	nav_entry_2	0.49	center stack	24	1	Navigation entry task (data set B)	24
221	nav_entry_1	0.53	center stack	23	0	Navigation entry task (data set B)	1
221	nav_entry_1	1.47	center stack	23	0	Navigation entry task (data set B)	2
221	nav_entry_1	0.8	center stack	23	0	Navigation entry task (data set B)	3
221	nav_entry_1	1.01	center stack	23	0	Navigation entry task (data set B)	4
221	nav_entry_1	1.28	center stack	23	0	Navigation entry task (data set B)	5
221	nav_entry_1	0.47	center stack	23	0	Navigation entry task (data set B)	6
221	nav_entry_1	1.14	center stack	23	0	Navigation entry task (data set B)	7
221	nav_entry_1	0.93	center stack	23	0	Navigation entry task (data set B)	8
221	nav_entry_1	0.71	center stack	23	0	Navigation entry task (data set B)	9
221	nav_entry_1	1.2	center stack	23	0	Navigation entry task (data set B)	10
221	nav_entry_1	0.52	center stack	23	0	Navigation entry task (data set B)	11
221	nav_entry_1	0.52	center stack	23	0	Navigation entry task (data set B)	12
221	nav_entry_1	1.48	center stack	23	0	Navigation entry task (data set B)	13
221	nav_entry_1	1.13	center stack	23	0	Navigation entry task (data set B)	14
221	nav_entry_1	0.92	center stack	23	0	Navigation entry task (data set B)	15
221	nav_entry_1	0.46	center stack	23	0	Navigation entry task (data set B)	16
221	nav_entry_1	1.19	center stack	23	0	Navigation entry task (data set B)	17
221	nav_entry_1	0.76	center stack	23	0	Navigation entry task (data set B)	18
221	nav_entry_1	0.4	center stack	23	0	Navigation entry task (data set B)	19
221	nav_entry_2	0.54	center stack	23	0	Navigation entry task (data set B)	1
221	nav_entry_2	1.07	center stack	23	0	Navigation entry task (data set B)	2
221	nav_entry_2	0.86	center stack	23	0	Navigation entry task (data set B)	3
221	nav_entry_2	0.6	center stack	23	0	Navigation entry task (data set B)	4
221	nav_entry_2	0.47	center stack	23	0	Navigation entry task (data set B)	5
221	nav_entry_2	1.4	center stack	23	0	Navigation entry task (data set B)	6
221	nav_entry_2	0.8	center stack	23	0	Navigation entry task (data set B)	7
221	nav_entry_2	1.4	center stack	23	0	Navigation entry task (data set B)	8
221	nav_entry_2	1.2	center stack	23	0	Navigation entry task (data set B)	9
221	nav_entry_2	0.6	center stack	23	0	Navigation entry task (data set B)	10
221	nav_entry_2	1.2	center stack	23	0	Navigation entry task (data set B)	11
221	nav_entry_2	0.94	center stack	23	0	Navigation entry task (data set B)	12
221	nav_entry_2	0.8	center stack	23	0	Navigation entry task (data set B)	13
221	nav_entry_2	0.8	center stack	23	0	Navigation entry task (data set B)	14
221	nav_entry_2	1.4	center stack	23	0	Navigation entry task (data set B)	15
221	nav_entry_2	0.53	center stack	23	0	Navigation entry task (data set B)	16
221	nav_entry_2	0.73	center stack	23	0	Navigation entry task (data set B)	17
221	nav_entry_2	0.87	center stack	23	0	Navigation entry task (data set B)	18
221	nav_entry_2	0.6	center stack	23	0	Navigation entry task (data set B)	19
221	nav_entry_2	0.67	center stack	23	0	Navigation entry task (data set B)	20
221	nav_entry_2	0.73	center stack	23	0	Navigation entry task (data set B)	21
221	nav_entry_2	1.68	center stack	23	0	Navigation entry task (data set B)	22
221	nav_entry_2	0.86	center stack	23	0	Navigation entry task (data set B)	23
221	nav_entry_2	1.06	center stack	23	0	Navigation entry task (data set B)	24
222	nav_entry_1	0.46	center stack	22	1	Navigation entry task (data set B)	1
222	nav_entry_1	0.54	center stack	22	1	Navigation entry task (data set B)	2
222	nav_entry_1	0.73	center stack	22	1	Navigation entry task (data set B)	3
222	nav_entry_1	0.8	center stack	22	1	Navigation entry task (data set B)	4
222	nav_entry_1	0.67	center stack	22	1	Navigation entry task (data set B)	5
222	nav_entry_1	0.53	center stack	22	1	Navigation entry task (data set B)	6
222	nav_entry_1	0.87	center stack	22	1	Navigation entry task (data set B)	7
222	nav_entry_1	0.74	center stack	22	1	Navigation entry task (data set B)	8
222	nav_entry_1	1.14	center stack	22	1	Navigation entry task (data set B)	9
222	nav_entry_1	0.8	center stack	22	1	Navigation entry task (data set B)	10
222	nav_entry_1	0.74	center stack	22	1	Navigation entry task (data set B)	11
222	nav_entry_1	0.6	center stack	22	1	Navigation entry task (data set B)	12
222	nav_entry_1	0.6	center stack	22	1	Navigation entry task (data set B)	13
222	nav_entry_1	1.2	center stack	22	1	Navigation entry task (data set B)	14
222	nav_entry_1	0.53	center stack	22	1	Navigation entry task (data set B)	15
222	nav_entry_1	0.87	center stack	22	1	Navigation entry task (data set B)	16
222	nav_entry_1	0.54	center stack	22	1	Navigation entry task (data set B)	17
222	nav_entry_1	0.6	center stack	22	1	Navigation entry task (data set B)	18
222	nav_entry_1	0.34	center stack	22	1	Navigation entry task (data set B)	19
222	nav_entry_1	0.47	center stack	22	1	Navigation entry task (data set B)	20
222	nav_entry_1	0.53	center stack	22	1	Navigation entry task (data set B)	21
222	nav_entry_1	0.4	center stack	22	1	Navigation entry task (data set B)	22
222	nav_entry_1	0.46	center stack	22	1	Navigation entry task (data set B)	23
222	nav_entry_1	0.73	center stack	22	1	Navigation entry task (data set B)	24
222	nav_entry_2	0.19	center stack	22	1	Navigation entry task (data set B)	1
222	nav_entry_2	0.83	center stack	22	1	Navigation entry task (data set B)	2
222	nav_entry_2	0.74	center stack	22	1	Navigation entry task (data set B)	3
222	nav_entry_2	0.67	center stack	22	1	Navigation entry task (data set B)	4
222	nav_entry_2	0.73	center stack	22	1	Navigation entry task (data set B)	5
222	nav_entry_2	0.6	center stack	22	1	Navigation entry task (data set B)	6
222	nav_entry_2	0.47	center stack	22	1	Navigation entry task (data set B)	7
222	nav_entry_2	0.6	center stack	22	1	Navigation entry task (data set B)	8
222	nav_entry_2	0.38	center stack	22	1	Navigation entry task (data set B)	9
222	nav_entry_2	0.67	center stack	22	1	Navigation entry task (data set B)	10
222	nav_entry_2	0.46	center stack	22	1	Navigation entry task (data set B)	11
222	nav_entry_2	0.8	center stack	22	1	Navigation entry task (data set B)	12
222	nav_entry_2	0.53	center stack	22	1	Navigation entry task (data set B)	13
222	nav_entry_2	0.53	center stack	22	1	Navigation entry task (data set B)	14
222	nav_entry_2	0.57	center stack	22	1	Navigation entry task (data set B)	15
222	nav_entry_2	0.33	center stack	22	1	Navigation entry task (data set B)	16
223	nav_entry_1	1	center stack	22	0	Navigation entry task (data set B)	1
223	nav_entry_1	0.8	center stack	22	0	Navigation entry task (data set B)	2
223	nav_entry_1	0.67	center stack	22	0	Navigation entry task (data set B)	3
223	nav_entry_1	0.88	center stack	22	0	Navigation entry task (data set B)	4
223	nav_entry_1	0.57	center stack	22	0	Navigation entry task (data set B)	5
223	nav_entry_1	1.43	center stack	22	0	Navigation entry task (data set B)	6
223	nav_entry_1	0.87	center stack	22	0	Navigation entry task (data set B)	7
223	nav_entry_1	0.75	center stack	22	0	Navigation entry task (data set B)	8
223	nav_entry_1	0.93	center stack	22	0	Navigation entry task (data set B)	9
223	nav_entry_1	1.33	center stack	22	0	Navigation entry task (data set B)	10
223	nav_entry_1	1.54	center stack	22	0	Navigation entry task (data set B)	11
223	nav_entry_1	0.86	center stack	22	0	Navigation entry task (data set B)	12
223	nav_entry_1	1.29	center stack	22	0	Navigation entry task (data set B)	13
223	nav_entry_1	0.6	center stack	22	0	Navigation entry task (data set B)	14
223	nav_entry_1	1.13	center stack	22	0	Navigation entry task (data set B)	15
223	nav_entry_1	0.91	center stack	22	0	Navigation entry task (data set B)	16
223	nav_entry_1	0.87	center stack	22	0	Navigation entry task (data set B)	17
223	nav_entry_2	1.07	center stack	22	0	Navigation entry task (data set B)	1
223	nav_entry_2	0.53	center stack	22	0	Navigation entry task (data set B)	2
223	nav_entry_2	0.93	center stack	22	0	Navigation entry task (data set B)	3
223	nav_entry_2	0.87	center stack	22	0	Navigation entry task (data set B)	4
223	nav_entry_2	0.67	center stack	22	0	Navigation entry task (data set B)	5
223	nav_entry_2	0.9	center stack	22	0	Navigation entry task (data set B)	6
223	nav_entry_2	1.07	center stack	22	0	Navigation entry task (data set B)	7
223	nav_entry_2	0.64	center stack	22	0	Navigation entry task (data set B)	8
223	nav_entry_2	0.87	center stack	22	0	Navigation entry task (data set B)	9
223	nav_entry_2	0.91	center stack	22	0	Navigation entry task (data set B)	10
223	nav_entry_2	0.8	center stack	22	0	Navigation entry task (data set B)	11
223	nav_entry_2	0.6	center stack	22	0	Navigation entry task (data set B)	12
223	nav_entry_2	0.56	center stack	22	0	Navigation entry task (data set B)	13
223	nav_entry_2	1.47	center stack	22	0	Navigation entry task (data set B)	14
223	nav_entry_2	0.68	center stack	22	0	Navigation entry task (data set B)	15
223	nav_entry_2	1.06	center stack	22	0	Navigation entry task (data set B)	16
223	nav_entry_2	0.73	center stack	22	0	Navigation entry task (data set B)	17
223	nav_entry_2	0.73	center stack	22	0	Navigation entry task (data set B)	18
226	nav_entry_1	0.44	center stack	20	0	Navigation entry task (data set B)	1
226	nav_entry_1	0.68	center stack	20	0	Navigation entry task (data set B)	2
226	nav_entry_1	0.92	center stack	20	0	Navigation entry task (data set B)	3
226	nav_entry_1	0.53	center stack	20	0	Navigation entry task (data set B)	4
226	nav_entry_1	1.07	center stack	20	0	Navigation entry task (data set B)	5
226	nav_entry_1	1.09	center stack	20	0	Navigation entry task (data set B)	6
226	nav_entry_1	1.2	center stack	20	0	Navigation entry task (data set B)	7
226	nav_entry_1	1.8	center stack	20	0	Navigation entry task (data set B)	8
226	nav_entry_1	1.26	center stack	20	0	Navigation entry task (data set B)	9
226	nav_entry_1	0.93	center stack	20	0	Navigation entry task (data set B)	10
226	nav_entry_1	1.07	center stack	20	0	Navigation entry task (data set B)	11
226	nav_entry_1	1.33	center stack	20	0	Navigation entry task (data set B)	12
226	nav_entry_1	1.37	center stack	20	0	Navigation entry task (data set B)	13
226	nav_entry_1	1.09	center stack	20	0	Navigation entry task (data set B)	14
226	nav_entry_1	0.77	center stack	20	0	Navigation entry task (data set B)	15
226	nav_entry_1	2.28	center stack	20	0	Navigation entry task (data set B)	16
226	nav_entry_1	0.74	center stack	20	0	Navigation entry task (data set B)	17
226	nav_entry_1	1.69	center stack	20	0	Navigation entry task (data set B)	18
226	nav_entry_2	0.76	center stack	20	0	Navigation entry task (data set B)	1
226	nav_entry_2	1.73	center stack	20	0	Navigation entry task (data set B)	2
226	nav_entry_2	0.6	center stack	20	0	Navigation entry task (data set B)	3
226	nav_entry_2	0.46	center stack	20	0	Navigation entry task (data set B)	4
226	nav_entry_2	2.46	center stack	20	0	Navigation entry task (data set B)	5
226	nav_entry_2	2.04	center stack	20	0	Navigation entry task (data set B)	6
226	nav_entry_2	0.47	center stack	20	0	Navigation entry task (data set B)	7
226	nav_entry_2	3.67	center stack	20	0	Navigation entry task (data set B)	8
226	nav_entry_2	0.93	center stack	20	0	Navigation entry task (data set B)	9
226	nav_entry_2	0.4	center stack	20	0	Navigation entry task (data set B)	10
226	nav_entry_2	0.87	center stack	20	0	Navigation entry task (data set B)	11
226	nav_entry_2	2.86	center stack	20	0	Navigation entry task (data set B)	12
226	nav_entry_2	0.73	center stack	20	0	Navigation entry task (data set B)	13
226	nav_entry_2	0.6	center stack	20	0	Navigation entry task (data set B)	14
257	nav_entry_1	0.67	center stack	24	0	Navigation entry task (data set B)	1
257	nav_entry_1	0.34	center stack	24	0	Navigation entry task (data set B)	2
257	nav_entry_1	0.33	center stack	24	0	Navigation entry task (data set B)	3
257	nav_entry_1	0.2	center stack	24	0	Navigation entry task (data set B)	4
257	nav_entry_1	0.6	center stack	24	0	Navigation entry task (data set B)	5
257	nav_entry_1	1.06	center stack	24	0	Navigation entry task (data set B)	6
257	nav_entry_1	0.8	center stack	24	0	Navigation entry task (data set B)	7
257	nav_entry_1	0.8	center stack	24	0	Navigation entry task (data set B)	8
257	nav_entry_1	0.26	center stack	24	0	Navigation entry task (data set B)	9
257	nav_entry_1	0.34	center stack	24	0	Navigation entry task (data set B)	10
257	nav_entry_1	0.81	center stack	24	0	Navigation entry task (data set B)	11
257	nav_entry_1	0.67	center stack	24	0	Navigation entry task (data set B)	12
257	nav_entry_1	0.87	center stack	24	0	Navigation entry task (data set B)	13
257	nav_entry_1	0.6	center stack	24	0	Navigation entry task (data set B)	14
257	nav_entry_1	0.93	center stack	24	0	Navigation entry task (data set B)	15
257	nav_entry_1	0.53	center stack	24	0	Navigation entry task (data set B)	16
257	nav_entry_1	0.92	center stack	24	0	Navigation entry task (data set B)	17
257	nav_entry_1	0.47	center stack	24	0	Navigation entry task (data set B)	18
257	nav_entry_1	0.66	center stack	24	0	Navigation entry task (data set B)	19
257	nav_entry_1	0.8	center stack	24	0	Navigation entry task (data set B)	20
257	nav_entry_1	1	center stack	24	0	Navigation entry task (data set B)	21
257	nav_entry_1	0.6	center stack	24	0	Navigation entry task (data set B)	22
257	nav_entry_1	0.8	center stack	24	0	Navigation entry task (data set B)	23
257	nav_entry_2	0.4	center stack	24	0	Navigation entry task (data set B)	1
257	nav_entry_2	0.52	center stack	24	0	Navigation entry task (data set B)	2
257	nav_entry_2	1.07	center stack	24	0	Navigation entry task (data set B)	3
257	nav_entry_2	0.73	center stack	24	0	Navigation entry task (data set B)	4
257	nav_entry_2	0.6	center stack	24	0	Navigation entry task (data set B)	5
257	nav_entry_2	0.73	center stack	24	0	Navigation entry task (data set B)	6
257	nav_entry_2	0.33	center stack	24	0	Navigation entry task (data set B)	7
257	nav_entry_2	0.4	center stack	24	0	Navigation entry task (data set B)	8
257	nav_entry_2	1	center stack	24	0	Navigation entry task (data set B)	9
257	nav_entry_2	0.33	center stack	24	0	Navigation entry task (data set B)	10
257	nav_entry_2	0.6	center stack	24	0	Navigation entry task (data set B)	11
257	nav_entry_2	0.33	center stack	24	0	Navigation entry task (data set B)	12
257	nav_entry_2	0.67	center stack	24	0	Navigation entry task (data set B)	13
257	nav_entry_2	0.8	center stack	24	0	Navigation entry task (data set B)	14
257	nav_entry_2	0.87	center stack	24	0	Navigation entry task (data set B)	15
257	nav_entry_2	0.6	center stack	24	0	Navigation entry task (data set B)	16
257	nav_entry_2	0.67	center stack	24	0	Navigation entry task (data set B)	17
257	nav_entry_2	0.73	center stack	24	0	Navigation entry task (data set B)	18
257	nav_entry_2	1.8	center stack	24	0	Navigation entry task (data set B)	19
257	nav_entry_2	0.74	center stack	24	0	Navigation entry task (data set B)	20
257	nav_entry_2	0.14	center stack	24	0	Navigation entry task (data set B)	21
257	nav_entry_2	1	center stack	24	0	Navigation entry task (data set B)	22
257	nav_entry_2	0.33	center stack	24	0	Navigation entry task (data set B)	23
257	nav_entry_2	0.8	center stack	24	0	Navigation entry task (data set B)	24
266	nav_entry_1	0.67	center stack	23	1	Navigation entry task (data set B)	1
266	nav_entry_1	0.59	center stack	23	1	Navigation entry task (data set B)	2
266	nav_entry_1	0.73	center stack	23	1	Navigation entry task (data set B)	3
266	nav_entry_1	0.82	center stack	23	1	Navigation entry task (data set B)	4
266	nav_entry_1	0.69	center stack	23	1	Navigation entry task (data set B)	5
266	nav_entry_1	0.86	center stack	23	1	Navigation entry task (data set B)	6
266	nav_entry_1	0.67	center stack	23	1	Navigation entry task (data set B)	7
266	nav_entry_1	0.73	center stack	23	1	Navigation entry task (data set B)	8
266	nav_entry_1	0.67	center stack	23	1	Navigation entry task (data set B)	9
266	nav_entry_1	1	center stack	23	1	Navigation entry task (data set B)	10
266	nav_entry_1	0.74	center stack	23	1	Navigation entry task (data set B)	11
266	nav_entry_1	0.53	center stack	23	1	Navigation entry task (data set B)	12
266	nav_entry_1	1.06	center stack	23	1	Navigation entry task (data set B)	13
266	nav_entry_1	0.74	center stack	23	1	Navigation entry task (data set B)	14
266	nav_entry_1	0.53	center stack	23	1	Navigation entry task (data set B)	15
266	nav_entry_1	0.87	center stack	23	1	Navigation entry task (data set B)	16
266	nav_entry_1	0.81	center stack	23	1	Navigation entry task (data set B)	17
266	nav_entry_1	0.92	center stack	23	1	Navigation entry task (data set B)	18
266	nav_entry_1	0.67	center stack	23	1	Navigation entry task (data set B)	19
266	nav_entry_1	1	center stack	23	1	Navigation entry task (data set B)	20
266	nav_entry_2	1.27	center stack	23	1	Navigation entry task (data set B)	1
266	nav_entry_2	0.77	center stack	23	1	Navigation entry task (data set B)	2
266	nav_entry_2	0.66	center stack	23	1	Navigation entry task (data set B)	3
266	nav_entry_2	0.88	center stack	23	1	Navigation entry task (data set B)	4
266	nav_entry_2	0.68	center stack	23	1	Navigation entry task (data set B)	5
266	nav_entry_2	0.82	center stack	23	1	Navigation entry task (data set B)	6
266	nav_entry_2	0.97	center stack	23	1	Navigation entry task (data set B)	7
266	nav_entry_2	1.2	center stack	23	1	Navigation entry task (data set B)	8
266	nav_entry_2	1.06	center stack	23	1	Navigation entry task (data set B)	9
266	nav_entry_2	0.67	center stack	23	1	Navigation entry task (data set B)	10
266	nav_entry_2	0.67	center stack	23	1	Navigation entry task (data set B)	11
266	nav_entry_2	0.77	center stack	23	1	Navigation entry task (data set B)	12
266	nav_entry_2	0.54	center stack	23	1	Navigation entry task (data set B)	13
266	nav_entry_2	0.61	center stack	23	1	Navigation entry task (data set B)	14
266	nav_entry_2	0.4	center stack	23	1	Navigation entry task (data set B)	15
266	nav_entry_2	0.6	center stack	23	1	Navigation entry task (data set B)	16
266	nav_entry_2	1.06	center stack	23	1	Navigation entry task (data set B)	17
266	nav_entry_2	0.8	center stack	23	1	Navigation entry task (data set B)	18
266	nav_entry_2	1.05	center stack	23	1	Navigation entry task (data set B)	19
266	nav_entry_2	0.89	center stack	23	1	Navigation entry task (data set B)	20
266	nav_entry_2	0.89	center stack	23	1	Navigation entry task (data set B)	21
266	nav_entry_2	0.4	center stack	23	1	Navigation entry task (data set B)	22
266	nav_entry_2	0.67	center stack	23	1	Navigation entry task (data set B)	23
266	nav_entry_2	1.14	center stack	23	1	Navigation entry task (data set B)	24
269	nav_entry_1	1.14	center stack	27	0	Navigation entry task (data set B)	1
269	nav_entry_1	2.6	center stack	27	0	Navigation entry task (data set B)	2
269	nav_entry_1	1.66	center stack	27	0	Navigation entry task (data set B)	3
269	nav_entry_1	2.6	center stack	27	0	Navigation entry task (data set B)	4
269	nav_entry_1	1.82	center stack	27	0	Navigation entry task (data set B)	5
269	nav_entry_1	1.06	center stack	27	0	Navigation entry task (data set B)	6
269	nav_entry_1	1.22	center stack	27	0	Navigation entry task (data set B)	7
269	nav_entry_1	1.87	center stack	27	0	Navigation entry task (data set B)	8
269	nav_entry_1	1.33	center stack	27	0	Navigation entry task (data set B)	9
269	nav_entry_1	1.15	center stack	27	0	Navigation entry task (data set B)	10
269	nav_entry_1	1.15	center stack	27	0	Navigation entry task (data set B)	11
269	nav_entry_1	1.76	center stack	27	0	Navigation entry task (data set B)	12
269	nav_entry_1	0.47	center stack	27	0	Navigation entry task (data set B)	13
269	nav_entry_2	1.04	center stack	27	0	Navigation entry task (data set B)	1
269	nav_entry_2	1.55	center stack	27	0	Navigation entry task (data set B)	2
269	nav_entry_2	1.54	center stack	27	0	Navigation entry task (data set B)	3
269	nav_entry_2	1.19	center stack	27	0	Navigation entry task (data set B)	4
269	nav_entry_2	1.63	center stack	27	0	Navigation entry task (data set B)	5
269	nav_entry_2	0.56	center stack	27	0	Navigation entry task (data set B)	6
269	nav_entry_2	0.52	center stack	27	0	Navigation entry task (data set B)	7
269	nav_entry_2	0.73	center stack	27	0	Navigation entry task (data set B)	8
275	nav_entry_1	1.13	center stack	28	1	Navigation entry task (data set B)	1
275	nav_entry_1	0.7	center stack	28	1	Navigation entry task (data set B)	2
275	nav_entry_1	0.26	center stack	28	1	Navigation entry task (data set B)	3
275	nav_entry_1	0.66	center stack	28	1	Navigation entry task (data set B)	4
275	nav_entry_1	0.99	center stack	28	1	Navigation entry task (data set B)	5
275	nav_entry_1	0.53	center stack	28	1	Navigation entry task (data set B)	6
275	nav_entry_1	0.26	center stack	28	1	Navigation entry task (data set B)	7
275	nav_entry_2	0.47	center stack	28	1	Navigation entry task (data set B)	1
275	nav_entry_2	1.07	center stack	28	1	Navigation entry task (data set B)	2
275	nav_entry_2	0.94	center stack	28	1	Navigation entry task (data set B)	3
275	nav_entry_2	0.74	center stack	28	1	Navigation entry task (data set B)	4
275	nav_entry_2	1.96	center stack	28	1	Navigation entry task (data set B)	5
275	nav_entry_2	1.22	center stack	28	1	Navigation entry task (data set B)	6
275	nav_entry_2	1.01	center stack	28	1	Navigation entry task (data set B)	7
275	nav_entry_2	0.94	center stack	28	1	Navigation entry task (data set B)	8
275	nav_entry_2	0.54	center stack	28	1	Navigation entry task (data set B)	9
275	nav_entry_2	0.8	center stack	28	1	Navigation entry task (data set B)	10
275	nav_entry_2	0.53	center stack	28	1	Navigation entry task (data set B)	11
275	nav_entry_2	0.91	center stack	28	1	Navigation entry task (data set B)	12
275	nav_entry_2	1.34	center stack	28	1	Navigation entry task (data set B)	13
275	nav_entry_2	0.8	center stack	28	1	Navigation entry task (data set B)	14
275	nav_entry_2	1.14	center stack	28	1	Navigation entry task (data set B)	15
275	nav_entry_2	0.63	center stack	28	1	Navigation entry task (data set B)	16
275	nav_entry_2	0.92	center stack	28	1	Navigation entry task (data set B)	17
275	nav_entry_2	0.4	center stack	28	1	Navigation entry task (data set B)	18
275	nav_entry_2	1.13	center stack	28	1	Navigation entry task (data set B)	19
275	nav_entry_2	1.2	center stack	28	1	Navigation entry task (data set B)	20
275	nav_entry_2	1.07	center stack	28	1	Navigation entry task (data set B)	21
275	nav_entry_2	0.83	center stack	28	1	Navigation entry task (data set B)	22
275	nav_entry_2	0.47	center stack	28	1	Navigation entry task (data set B)	23
275	nav_entry_2	1.11	center stack	28	1	Navigation entry task (data set B)	24
276	nav_entry_1	0.8	center stack	20	1	Navigation entry task (data set B)	1
276	nav_entry_1	1.29	center stack	20	1	Navigation entry task (data set B)	2
276	nav_entry_1	0.58	center stack	20	1	Navigation entry task (data set B)	3
276	nav_entry_1	0.6	center stack	20	1	Navigation entry task (data set B)	4
276	nav_entry_1	0.54	center stack	20	1	Navigation entry task (data set B)	5
276	nav_entry_1	0.53	center stack	20	1	Navigation entry task (data set B)	6
276	nav_entry_1	0.85	center stack	20	1	Navigation entry task (data set B)	7
276	nav_entry_1	0.53	center stack	20	1	Navigation entry task (data set B)	8
276	nav_entry_1	0.66	center stack	20	1	Navigation entry task (data set B)	9
276	nav_entry_2	0.28	center stack	20	1	Navigation entry task (data set B)	1
276	nav_entry_2	0.74	center stack	20	1	Navigation entry task (data set B)	2
276	nav_entry_2	0.66	center stack	20	1	Navigation entry task (data set B)	3
276	nav_entry_2	0.93	center stack	20	1	Navigation entry task (data set B)	4
276	nav_entry_2	0.57	center stack	20	1	Navigation entry task (data set B)	5
276	nav_entry_2	0.93	center stack	20	1	Navigation entry task (data set B)	6
276	nav_entry_2	0.47	center stack	20	1	Navigation entry task (data set B)	7
276	nav_entry_2	0.53	center stack	20	1	Navigation entry task (data set B)	8
276	nav_entry_2	1	center stack	20	1	Navigation entry task (data set B)	9
276	nav_entry_2	0.8	center stack	20	1	Navigation entry task (data set B)	10
276	nav_entry_2	0.82	center stack	20	1	Navigation entry task (data set B)	11
276	nav_entry_2	0.3	center stack	20	1	Navigation entry task (data set B)	12
276	nav_entry_2	0.47	center stack	20	1	Navigation entry task (data set B)	13
276	nav_entry_2	0.6	center stack	20	1	Navigation entry task (data set B)	14
276	nav_entry_2	0.53	center stack	20	1	Navigation entry task (data set B)	15
276	nav_entry_2	0.53	center stack	20	1	Navigation entry task (data set B)	16
276	nav_entry_2	0.4	center stack	20	1	Navigation entry task (data set B)	17
276	nav_entry_2	0.53	center stack	20	1	Navigation entry task (data set B)	18
276	nav_entry_2	0.26	center stack	20	1	Navigation entry task (data set B)	19
290	nav_entry_1	0.74	center stack	22	1	Navigation entry task (data set B)	1
290	nav_entry_1	0.77	center stack	22	1	Navigation entry task (data set B)	2
290	nav_entry_1	0.07	center stack	22	1	Navigation entry task (data set B)	3
290	nav_entry_2	0.53	center stack	22	1	Navigation entry task (data set B)	1
290	nav_entry_2	0.68	center stack	22	1	Navigation entry task (data set B)	2
290	nav_entry_2	0.93	center stack	22	1	Navigation entry task (data set B)	3
290	nav_entry_2	0.51	center stack	22	1	Navigation entry task (data set B)	4
290	nav_entry_2	0.65	center stack	22	1	Navigation entry task (data set B)	5
290	nav_entry_2	0.8	center stack	22	1	Navigation entry task (data set B)	6
290	nav_entry_2	0.5	center stack	22	1	Navigation entry task (data set B)	7
290	nav_entry_2	1.03	center stack	22	1	Navigation entry task (data set B)	8
290	nav_entry_2	0.4	center stack	22	1	Navigation entry task (data set B)	9
290	nav_entry_2	0.68	center stack	22	1	Navigation entry task (data set B)	10
290	nav_entry_2	0.78	center stack	22	1	Navigation entry task (data set B)	11
290	nav_entry_2	0.64	center stack	22	1	Navigation entry task (data set B)	12
290	nav_entry_2	0.56	center stack	22	1	Navigation entry task (data set B)	13
219	nav_entry_1	2.06	center stack	67	0	Navigation entry task (data set B)	1
219	nav_entry_1	0.8	center stack	67	0	Navigation entry task (data set B)	2
219	nav_entry_1	1.07	center stack	67	0	Navigation entry task (data set B)	3
219	nav_entry_1	0.34	center stack	67	0	Navigation entry task (data set B)	4
219	nav_entry_1	0.87	center stack	67	0	Navigation entry task (data set B)	5
219	nav_entry_1	0.93	center stack	67	0	Navigation entry task (data set B)	6
219	nav_entry_1	0.34	center stack	67	0	Navigation entry task (data set B)	7
219	nav_entry_1	0.26	center stack	67	0	Navigation entry task (data set B)	8
219	nav_entry_1	0.94	center stack	67	0	Navigation entry task (data set B)	9
219	nav_entry_1	0.4	center stack	67	0	Navigation entry task (data set B)	10
219	nav_entry_1	1.13	center stack	67	0	Navigation entry task (data set B)	11
219	nav_entry_1	0.67	center stack	67	0	Navigation entry task (data set B)	12
219	nav_entry_1	0.53	center stack	67	0	Navigation entry task (data set B)	13
219	nav_entry_1	1.27	center stack	67	0	Navigation entry task (data set B)	14
219	nav_entry_1	0.94	center stack	67	0	Navigation entry task (data set B)	15
219	nav_entry_1	0.54	center stack	67	0	Navigation entry task (data set B)	16
219	nav_entry_1	1.13	center stack	67	0	Navigation entry task (data set B)	17
219	nav_entry_1	0.86	center stack	67	0	Navigation entry task (data set B)	18
219	nav_entry_1	1.2	center stack	67	0	Navigation entry task (data set B)	19
219	nav_entry_1	0.4	center stack	67	0	Navigation entry task (data set B)	20
219	nav_entry_1	2.06	center stack	67	0	Navigation entry task (data set B)	21
219	nav_entry_1	0.6	center stack	67	0	Navigation entry task (data set B)	22
219	nav_entry_1	0.4	center stack	67	0	Navigation entry task (data set B)	23
219	nav_entry_1	1.27	center stack	67	0	Navigation entry task (data set B)	24
219	nav_entry_2	0.6	center stack	67	0	Navigation entry task (data set B)	1
219	nav_entry_2	1	center stack	67	0	Navigation entry task (data set B)	2
219	nav_entry_2	1.2	center stack	67	0	Navigation entry task (data set B)	3
219	nav_entry_2	0.33	center stack	67	0	Navigation entry task (data set B)	4
219	nav_entry_2	1.27	center stack	67	0	Navigation entry task (data set B)	5
219	nav_entry_2	2.14	center stack	67	0	Navigation entry task (data set B)	6
219	nav_entry_2	0.8	center stack	67	0	Navigation entry task (data set B)	7
219	nav_entry_2	1.87	center stack	67	0	Navigation entry task (data set B)	8
219	nav_entry_2	1.67	center stack	67	0	Navigation entry task (data set B)	9
219	nav_entry_2	1.93	center stack	67	0	Navigation entry task (data set B)	10
219	nav_entry_2	1	center stack	67	0	Navigation entry task (data set B)	11
219	nav_entry_2	1.53	center stack	67	0	Navigation entry task (data set B)	12
219	nav_entry_2	3	center stack	67	0	Navigation entry task (data set B)	13
219	nav_entry_2	2.06	center stack	67	0	Navigation entry task (data set B)	14
219	nav_entry_2	1.4	center stack	67	0	Navigation entry task (data set B)	15
219	nav_entry_2	1.27	center stack	67	0	Navigation entry task (data set B)	16
219	nav_entry_2	1	center stack	67	0	Navigation entry task (data set B)	17
219	nav_entry_2	1.26	center stack	67	0	Navigation entry task (data set B)	18
219	nav_entry_2	1.06	center stack	67	0	Navigation entry task (data set B)	19
219	nav_entry_2	0.46	center stack	67	0	Navigation entry task (data set B)	20
219	nav_entry_2	0.86	center stack	67	0	Navigation entry task (data set B)	21
219	nav_entry_2	0.94	center stack	67	0	Navigation entry task (data set B)	22
219	nav_entry_2	0.74	center stack	67	0	Navigation entry task (data set B)	23
219	nav_entry_2	0.47	center stack	67	0	Navigation entry task (data set B)	24
229	nav_entry_1	1.42	center stack	57	0	Navigation entry task (data set B)	1
229	nav_entry_1	1.34	center stack	57	0	Navigation entry task (data set B)	2
229	nav_entry_1	2.31	center stack	57	0	Navigation entry task (data set B)	3
229	nav_entry_1	1.1	center stack	57	0	Navigation entry task (data set B)	4
229	nav_entry_1	2.39	center stack	57	0	Navigation entry task (data set B)	5
229	nav_entry_1	1.19	center stack	57	0	Navigation entry task (data set B)	6
229	nav_entry_1	1.3	center stack	57	0	Navigation entry task (data set B)	7
[truncated: 553 more rows]
