# Supplementary material for: Does order matter? Investigating the effect of sequence on glance duration during on-road driving
Source: PLoS One. 2017 Feb 3;12(2):e0171730. doi: 10.1371/journal.pone.0171730 (PMC5291438; doi:10.1371/journal.pone.0171730)
Supplement: S1 Data — (ZIP) [file pone.0171730.s001.zip › S1_Data/navigation data part2.csv]

new_subject	task	duration	look	age	gender	protocol	glance_sequence
117	nav_entry_1	0.8	center stack	23	1	Navigation entry task (data set A)	28
117	nav_entry_1	0.67	center stack	23	1	Navigation entry task (data set A)	29
117	nav_entry_1	1.01	center stack	23	1	Navigation entry task (data set A)	30
117	nav_entry_2	0.49	center stack	23	1	Navigation entry task (data set A)	18
117	nav_entry_2	0.74	center stack	23	1	Navigation entry task (data set A)	19
117	nav_entry_2	0.67	center stack	23	1	Navigation entry task (data set A)	20
120	nav_entry_1	0.79	center stack	26	1	Navigation entry task (data set A)	1
120	nav_entry_1	1.2	center stack	26	1	Navigation entry task (data set A)	2
120	nav_entry_2	0.4	center stack	26	1	Navigation entry task (data set A)	24
120	nav_entry_2	0.75	center stack	26	1	Navigation entry task (data set A)	25
120	nav_entry_2	0.77	center stack	26	1	Navigation entry task (data set A)	26
124	nav_entry_1	0.64	center stack	22	0	Navigation entry task (data set A)	17
124	nav_entry_1	0.57	center stack	22	0	Navigation entry task (data set A)	18
124	nav_entry_1	0.65	center stack	22	0	Navigation entry task (data set A)	19
124	nav_entry_2	0.67	center stack	22	0	Navigation entry task (data set A)	55
124	nav_entry_2	0.58	center stack	22	0	Navigation entry task (data set A)	56
124	nav_entry_2	0.4	center stack	22	0	Navigation entry task (data set A)	57
125	nav_entry_1	1.8	center stack	24	1	Navigation entry task (data set A)	12
125	nav_entry_1	1	center stack	24	1	Navigation entry task (data set A)	13
125	nav_entry_1	0.6	center stack	24	1	Navigation entry task (data set A)	14
125	nav_entry_2	1.81	center stack	24	1	Navigation entry task (data set A)	8
125	nav_entry_2	1.29	center stack	24	1	Navigation entry task (data set A)	9
125	nav_entry_2	1.27	center stack	24	1	Navigation entry task (data set A)	10
127	nav_entry_1	0.52	center stack	22	0	Navigation entry task (data set A)	23
127	nav_entry_1	0.6	center stack	22	0	Navigation entry task (data set A)	24
127	nav_entry_1	0.34	center stack	22	0	Navigation entry task (data set A)	25
127	nav_entry_2	0.33	center stack	22	0	Navigation entry task (data set A)	21
127	nav_entry_2	0.52	center stack	22	0	Navigation entry task (data set A)	22
127	nav_entry_2	0.83	center stack	22	0	Navigation entry task (data set A)	23
129	nav_entry_1	0.54	center stack	29	1	Navigation entry task (data set A)	29
129	nav_entry_1	0.46	center stack	29	1	Navigation entry task (data set A)	30
129	nav_entry_1	0.6	center stack	29	1	Navigation entry task (data set A)	31
129	nav_entry_2	0.72	center stack	29	1	Navigation entry task (data set A)	26
129	nav_entry_2	0.67	center stack	29	1	Navigation entry task (data set A)	27
129	nav_entry_2	0.53	center stack	29	1	Navigation entry task (data set A)	28
134	nav_entry_1	0.67	center stack	23	0	Navigation entry task (data set A)	21
134	nav_entry_1	0.49	center stack	23	0	Navigation entry task (data set A)	22
134	nav_entry_1	0.41	center stack	23	0	Navigation entry task (data set A)	23
134	nav_entry_2	0.91	center stack	23	0	Navigation entry task (data set A)	48
134	nav_entry_2	0.58	center stack	23	0	Navigation entry task (data set A)	49
134	nav_entry_2	0.53	center stack	23	0	Navigation entry task (data set A)	50
142	nav_entry_1	0.86	center stack	23	1	Navigation entry task (data set A)	1
142	nav_entry_1	0.67	center stack	23	1	Navigation entry task (data set A)	2
142	nav_entry_1	0.85	center stack	23	1	Navigation entry task (data set A)	3
142	nav_entry_2	0.73	center stack	23	1	Navigation entry task (data set A)	2
142	nav_entry_2	0.81	center stack	23	1	Navigation entry task (data set A)	3
142	nav_entry_2	0.53	center stack	23	1	Navigation entry task (data set A)	4
144	nav_entry_1	0.92	center stack	24	1	Navigation entry task (data set A)	2
144	nav_entry_1	0.4	center stack	24	1	Navigation entry task (data set A)	3
144	nav_entry_1	0.97	center stack	24	1	Navigation entry task (data set A)	4
144	nav_entry_2	0.4	center stack	24	1	Navigation entry task (data set A)	7
144	nav_entry_2	0.55	center stack	24	1	Navigation entry task (data set A)	8
144	nav_entry_2	0.8	center stack	24	1	Navigation entry task (data set A)	9
146	nav_entry_1	0.4	center stack	20	1	Navigation entry task (data set A)	27
146	nav_entry_1	0.6	center stack	20	1	Navigation entry task (data set A)	28
146	nav_entry_1	0.87	center stack	20	1	Navigation entry task (data set A)	29
146	nav_entry_2	0.87	center stack	20	1	Navigation entry task (data set A)	10
146	nav_entry_2	0.73	center stack	20	1	Navigation entry task (data set A)	11
146	nav_entry_2	0.58	center stack	20	1	Navigation entry task (data set A)	12
147	nav_entry_1	0.47	center stack	21	1	Navigation entry task (data set A)	1
147	nav_entry_1	0.53	center stack	21	1	Navigation entry task (data set A)	2
147	nav_entry_1	0.31	center stack	21	1	Navigation entry task (data set A)	3
147	nav_entry_2	0.4	center stack	21	1	Navigation entry task (data set A)	10
147	nav_entry_2	0.4	center stack	21	1	Navigation entry task (data set A)	11
147	nav_entry_2	0.46	center stack	21	1	Navigation entry task (data set A)	12
151	nav_entry_1	0.93	center stack	25	1	Navigation entry task (data set A)	2
151	nav_entry_1	0.55	center stack	25	1	Navigation entry task (data set A)	3
151	nav_entry_1	0.26	center stack	25	1	Navigation entry task (data set A)	4
151	nav_entry_2	0.74	center stack	25	1	Navigation entry task (data set A)	5
151	nav_entry_2	0.53	center stack	25	1	Navigation entry task (data set A)	6
151	nav_entry_2	0.67	center stack	25	1	Navigation entry task (data set A)	7
158	nav_entry_1	0.6	center stack	28	0	Navigation entry task (data set A)	11
158	nav_entry_1	0.6	center stack	28	0	Navigation entry task (data set A)	12
158	nav_entry_1	0.06	center stack	28	0	Navigation entry task (data set A)	13
160	nav_entry_1	0.85	center stack	29	0	Navigation entry task (data set A)	11
160	nav_entry_1	0.6	center stack	29	0	Navigation entry task (data set A)	12
160	nav_entry_1	0.53	center stack	29	0	Navigation entry task (data set A)	13
160	nav_entry_2	0.67	center stack	29	0	Navigation entry task (data set A)	15
160	nav_entry_2	1	center stack	29	0	Navigation entry task (data set A)	16
160	nav_entry_2	0.66	center stack	29	0	Navigation entry task (data set A)	17
161	nav_entry_1	1.09	center stack	28	0	Navigation entry task (data set A)	16
161	nav_entry_1	0.73	center stack	28	0	Navigation entry task (data set A)	17
161	nav_entry_1	0.66	center stack	28	0	Navigation entry task (data set A)	18
161	nav_entry_2	0.66	center stack	28	0	Navigation entry task (data set A)	20
161	nav_entry_2	0.54	center stack	28	0	Navigation entry task (data set A)	21
161	nav_entry_2	0.84	center stack	28	0	Navigation entry task (data set A)	22
169	nav_entry_1	0.77	center stack	21	0	Navigation entry task (data set A)	12
169	nav_entry_1	0.43	center stack	21	0	Navigation entry task (data set A)	13
169	nav_entry_1	0.47	center stack	21	0	Navigation entry task (data set A)	14
169	nav_entry_2	0.67	center stack	21	0	Navigation entry task (data set A)	37
169	nav_entry_2	0.93	center stack	21	0	Navigation entry task (data set A)	38
169	nav_entry_2	1.07	center stack	21	0	Navigation entry task (data set A)	39
182	nav_entry_1	0.87	center stack	28	0	Navigation entry task (data set A)	2
182	nav_entry_1	0.6	center stack	28	0	Navigation entry task (data set A)	3
182	nav_entry_1	0.73	center stack	28	0	Navigation entry task (data set A)	4
182	nav_entry_2	0.47	center stack	28	0	Navigation entry task (data set A)	8
182	nav_entry_2	0.53	center stack	28	0	Navigation entry task (data set A)	9
182	nav_entry_2	0.47	center stack	28	0	Navigation entry task (data set A)	10
184	nav_entry_1	0.4	center stack	24	0	Navigation entry task (data set A)	6
184	nav_entry_1	0.76	center stack	24	0	Navigation entry task (data set A)	7
184	nav_entry_1	0.78	center stack	24	0	Navigation entry task (data set A)	8
184	nav_entry_2	0.73	center stack	24	0	Navigation entry task (data set A)	6
184	nav_entry_2	0.88	center stack	24	0	Navigation entry task (data set A)	7
184	nav_entry_2	0.9	center stack	24	0	Navigation entry task (data set A)	8
188	nav_entry_1	0.33	center stack	23	0	Navigation entry task (data set A)	23
188	nav_entry_1	0.48	center stack	23	0	Navigation entry task (data set A)	24
188	nav_entry_1	0.46	center stack	23	0	Navigation entry task (data set A)	25
188	nav_entry_2	0.8	center stack	23	0	Navigation entry task (data set A)	19
188	nav_entry_2	1.41	center stack	23	0	Navigation entry task (data set A)	20
188	nav_entry_2	0.6	center stack	23	0	Navigation entry task (data set A)	21
194	nav_entry_1	1.05	center stack	24	1	Navigation entry task (data set A)	11
194	nav_entry_1	0.86	center stack	24	1	Navigation entry task (data set A)	12
194	nav_entry_1	0.83	center stack	24	1	Navigation entry task (data set A)	13
194	nav_entry_2	0.73	center stack	24	1	Navigation entry task (data set A)	5
194	nav_entry_2	0.74	center stack	24	1	Navigation entry task (data set A)	6
194	nav_entry_2	0.74	center stack	24	1	Navigation entry task (data set A)	7
106	nav_entry_1	0.64	center stack	67	1	Navigation entry task (data set A)	48
106	nav_entry_1	0.74	center stack	67	1	Navigation entry task (data set A)	49
106	nav_entry_1	1.25	center stack	67	1	Navigation entry task (data set A)	50
106	nav_entry_2	0.47	center stack	67	1	Navigation entry task (data set A)	18
106	nav_entry_2	1.07	center stack	67	1	Navigation entry task (data set A)	19
106	nav_entry_2	1.35	center stack	67	1	Navigation entry task (data set A)	20
108	nav_entry_1	0.5	center stack	69	1	Navigation entry task (data set A)	42
108	nav_entry_1	0.27	center stack	69	1	Navigation entry task (data set A)	43
108	nav_entry_1	0.87	center stack	69	1	Navigation entry task (data set A)	44
108	nav_entry_2	0.33	center stack	69	1	Navigation entry task (data set A)	23
108	nav_entry_2	0.6	center stack	69	1	Navigation entry task (data set A)	24
108	nav_entry_2	0.47	center stack	69	1	Navigation entry task (data set A)	25
121	nav_entry_1	1.5	center stack	61	1	Navigation entry task (data set A)	11
121	nav_entry_1	1.07	center stack	61	1	Navigation entry task (data set A)	12
121	nav_entry_1	1	center stack	61	1	Navigation entry task (data set A)	13
121	nav_entry_2	1.28	center stack	61	1	Navigation entry task (data set A)	17
121	nav_entry_2	0.58	center stack	61	1	Navigation entry task (data set A)	18
121	nav_entry_2	0.3	center stack	61	1	Navigation entry task (data set A)	19
126	nav_entry_1	0.72	center stack	69	1	Navigation entry task (data set A)	21
126	nav_entry_1	0.56	center stack	69	1	Navigation entry task (data set A)	22
126	nav_entry_1	1.13	center stack	69	1	Navigation entry task (data set A)	23
126	nav_entry_2	0.6	center stack	69	1	Navigation entry task (data set A)	46
126	nav_entry_2	0.91	center stack	69	1	Navigation entry task (data set A)	47
126	nav_entry_2	1.47	center stack	69	1	Navigation entry task (data set A)	48
131	nav_entry_1	0.73	center stack	68	0	Navigation entry task (data set A)	43
131	nav_entry_1	0.66	center stack	68	0	Navigation entry task (data set A)	44
131	nav_entry_1	0.73	center stack	68	0	Navigation entry task (data set A)	45
162	nav_entry_1	0.93	center stack	67	1	Navigation entry task (data set A)	23
162	nav_entry_1	0.49	center stack	67	1	Navigation entry task (data set A)	24
162	nav_entry_1	0.77	center stack	67	1	Navigation entry task (data set A)	25
162	nav_entry_2	0.67	center stack	67	1	Navigation entry task (data set A)	11
162	nav_entry_2	0.76	center stack	67	1	Navigation entry task (data set A)	12
162	nav_entry_2	1.11	center stack	67	1	Navigation entry task (data set A)	13
167	nav_entry_1	1.47	center stack	64	1	Navigation entry task (data set A)	7
167	nav_entry_1	0.97	center stack	64	1	Navigation entry task (data set A)	8
167	nav_entry_1	1.07	center stack	64	1	Navigation entry task (data set A)	9
167	nav_entry_2	0.8	center stack	64	1	Navigation entry task (data set A)	45
167	nav_entry_2	0.73	center stack	64	1	Navigation entry task (data set A)	46
167	nav_entry_2	1.13	center stack	64	1	Navigation entry task (data set A)	47
168	nav_entry_1	0.72	center stack	64	0	Navigation entry task (data set A)	3
168	nav_entry_1	0.64	center stack	64	0	Navigation entry task (data set A)	4
168	nav_entry_1	0.9	center stack	64	0	Navigation entry task (data set A)	5
168	nav_entry_2	0.8	center stack	64	0	Navigation entry task (data set A)	11
168	nav_entry_2	1.6	center stack	64	0	Navigation entry task (data set A)	12
168	nav_entry_2	1	center stack	64	0	Navigation entry task (data set A)	13
170	nav_entry_1	1.6	center stack	69	1	Navigation entry task (data set A)	5
170	nav_entry_1	0.54	center stack	69	1	Navigation entry task (data set A)	6
170	nav_entry_1	0.61	center stack	69	1	Navigation entry task (data set A)	7
170	nav_entry_2	0.83	center stack	69	1	Navigation entry task (data set A)	8
170	nav_entry_2	1	center stack	69	1	Navigation entry task (data set A)	9
170	nav_entry_2	1.27	center stack	69	1	Navigation entry task (data set A)	10
174	nav_entry_1	0.78	center stack	66	1	Navigation entry task (data set A)	1
174	nav_entry_2	0.79	center stack	66	1	Navigation entry task (data set A)	8
174	nav_entry_2	0.77	center stack	66	1	Navigation entry task (data set A)	9
174	nav_entry_2	0.8	center stack	66	1	Navigation entry task (data set A)	10
176	nav_entry_1	1.13	center stack	67	0	Navigation entry task (data set A)	12
176	nav_entry_1	0.67	center stack	67	0	Navigation entry task (data set A)	13
176	nav_entry_1	0.63	center stack	67	0	Navigation entry task (data set A)	14
176	nav_entry_2	0.62	center stack	67	0	Navigation entry task (data set A)	6
176	nav_entry_2	0.82	center stack	67	0	Navigation entry task (data set A)	7
176	nav_entry_2	0.66	center stack	67	0	Navigation entry task (data set A)	8
177	nav_entry_1	1.41	center stack	66	0	Navigation entry task (data set A)	40
177	nav_entry_1	1.04	center stack	66	0	Navigation entry task (data set A)	41
177	nav_entry_1	0.95	center stack	66	0	Navigation entry task (data set A)	42
177	nav_entry_2	1.05	center stack	66	0	Navigation entry task (data set A)	36
177	nav_entry_2	1	center stack	66	0	Navigation entry task (data set A)	37
177	nav_entry_2	1.06	center stack	66	0	Navigation entry task (data set A)	38
179	nav_entry_1	1.04	center stack	69	1	Navigation entry task (data set A)	11
179	nav_entry_1	1.13	center stack	69	1	Navigation entry task (data set A)	12
179	nav_entry_1	0.87	center stack	69	1	Navigation entry task (data set A)	13
179	nav_entry_2	1.65	center stack	69	1	Navigation entry task (data set A)	9
179	nav_entry_2	0.75	center stack	69	1	Navigation entry task (data set A)	10
179	nav_entry_2	1.01	center stack	69	1	Navigation entry task (data set A)	11
180	nav_entry_1	1.35	center stack	66	0	Navigation entry task (data set A)	31
180	nav_entry_1	1.46	center stack	66	0	Navigation entry task (data set A)	32
180	nav_entry_1	1.52	center stack	66	0	Navigation entry task (data set A)	33
180	nav_entry_2	0.53	center stack	66	0	Navigation entry task (data set A)	38
180	nav_entry_2	1.13	center stack	66	0	Navigation entry task (data set A)	39
180	nav_entry_2	0.73	center stack	66	0	Navigation entry task (data set A)	40
183	nav_entry_1	0.67	center stack	64	0	Navigation entry task (data set A)	9
183	nav_entry_1	0.87	center stack	64	0	Navigation entry task (data set A)	10
183	nav_entry_1	0.3	center stack	64	0	Navigation entry task (data set A)	11
183	nav_entry_2	1.28	center stack	64	0	Navigation entry task (data set A)	28
183	nav_entry_2	0.94	center stack	64	0	Navigation entry task (data set A)	29
183	nav_entry_2	1.07	center stack	64	0	Navigation entry task (data set A)	30
187	nav_entry_1	0.72	center stack	67	0	Navigation entry task (data set A)	9
187	nav_entry_1	0.4	center stack	67	0	Navigation entry task (data set A)	10
187	nav_entry_1	0.51	center stack	67	0	Navigation entry task (data set A)	11
187	nav_entry_2	1.5	center stack	67	0	Navigation entry task (data set A)	32
187	nav_entry_2	0.78	center stack	67	0	Navigation entry task (data set A)	33
187	nav_entry_2	0.74	center stack	67	0	Navigation entry task (data set A)	34
190	nav_entry_2	1.9	center stack	67	1	Navigation entry task (data set A)	36
190	nav_entry_2	1.32	center stack	67	1	Navigation entry task (data set A)	37
190	nav_entry_2	0.43	center stack	67	1	Navigation entry task (data set A)	38
191	nav_entry_1	1.67	center stack	68	1	Navigation entry task (data set A)	11
191	nav_entry_1	1	center stack	68	1	Navigation entry task (data set A)	12
191	nav_entry_1	1.48	center stack	68	1	Navigation entry task (data set A)	13
191	nav_entry_2	1.39	center stack	68	1	Navigation entry task (data set A)	15
191	nav_entry_2	0.63	center stack	68	1	Navigation entry task (data set A)	16
191	nav_entry_2	0.57	center stack	68	1	Navigation entry task (data set A)	17
195	nav_entry_1	0.51	center stack	62	0	Navigation entry task (data set A)	40
195	nav_entry_1	0.43	center stack	62	0	Navigation entry task (data set A)	41
195	nav_entry_1	1.1	center stack	62	0	Navigation entry task (data set A)	42
195	nav_entry_2	0.73	center stack	62	0	Navigation entry task (data set A)	23
195	nav_entry_2	0.76	center stack	62	0	Navigation entry task (data set A)	24
195	nav_entry_2	0.6	center stack	62	0	Navigation entry task (data set A)	25
200	nav_entry_1	0.88	center stack	68	1	Navigation entry task (data set A)	6
200	nav_entry_1	0.8	center stack	68	1	Navigation entry task (data set A)	7
200	nav_entry_1	1.12	center stack	68	1	Navigation entry task (data set A)	8
200	nav_entry_2	1.2	center stack	68	1	Navigation entry task (data set A)	7
200	nav_entry_2	0.75	center stack	68	1	Navigation entry task (data set A)	8
200	nav_entry_2	0.68	center stack	68	1	Navigation entry task (data set A)	9
202	nav_entry_1	1.02	center stack	22	1	Navigation entry task (data set B)	39
202	nav_entry_1	1.6	center stack	22	1	Navigation entry task (data set B)	40
202	nav_entry_1	1.96	center stack	22	1	Navigation entry task (data set B)	41
202	nav_entry_2	0.71	center stack	22	1	Navigation entry task (data set B)	26
202	nav_entry_2	0.26	center stack	22	1	Navigation entry task (data set B)	27
202	nav_entry_2	0.74	center stack	22	1	Navigation entry task (data set B)	28
203	nav_entry_1	0.94	center stack	23	0	Navigation entry task (data set B)	18
203	nav_entry_1	0.73	center stack	23	0	Navigation entry task (data set B)	19
203	nav_entry_1	0.53	center stack	23	0	Navigation entry task (data set B)	20
203	nav_entry_2	0.53	center stack	23	0	Navigation entry task (data set B)	32
203	nav_entry_2	0.81	center stack	23	0	Navigation entry task (data set B)	33
203	nav_entry_2	0.62	center stack	23	0	Navigation entry task (data set B)	34
204	nav_entry_1	0.54	center stack	23	0	Navigation entry task (data set B)	28
204	nav_entry_1	0.78	center stack	23	0	Navigation entry task (data set B)	29
204	nav_entry_1	0.84	center stack	23	0	Navigation entry task (data set B)	30
204	nav_entry_2	0.92	center stack	23	0	Navigation entry task (data set B)	5
204	nav_entry_2	0.42	center stack	23	0	Navigation entry task (data set B)	6
204	nav_entry_2	0.56	center stack	23	0	Navigation entry task (data set B)	7
208	nav_entry_1	0.47	center stack	23	0	Navigation entry task (data set B)	6
208	nav_entry_1	0.34	center stack	23	0	Navigation entry task (data set B)	7
208	nav_entry_1	0.33	center stack	23	0	Navigation entry task (data set B)	8
208	nav_entry_2	0.44	center stack	23	0	Navigation entry task (data set B)	10
208	nav_entry_2	0.6	center stack	23	0	Navigation entry task (data set B)	11
208	nav_entry_2	0.87	center stack	23	0	Navigation entry task (data set B)	12
211	nav_entry_1	1.69	center stack	25	1	Navigation entry task (data set B)	12
211	nav_entry_1	0.46	center stack	25	1	Navigation entry task (data set B)	13
211	nav_entry_1	0.4	center stack	25	1	Navigation entry task (data set B)	14
211	nav_entry_2	0.67	center stack	25	1	Navigation entry task (data set B)	35
211	nav_entry_2	0.8	center stack	25	1	Navigation entry task (data set B)	36
211	nav_entry_2	0.53	center stack	25	1	Navigation entry task (data set B)	37
213	nav_entry_1	0.7	center stack	20	0	Navigation entry task (data set B)	13
213	nav_entry_1	0.82	center stack	20	0	Navigation entry task (data set B)	14
213	nav_entry_1	1.28	center stack	20	0	Navigation entry task (data set B)	15
213	nav_entry_2	1.5	center stack	20	0	Navigation entry task (data set B)	20
213	nav_entry_2	0.88	center stack	20	0	Navigation entry task (data set B)	21
213	nav_entry_2	0.4	center stack	20	0	Navigation entry task (data set B)	22
215	nav_entry_1	1.19	center stack	20	0	Navigation entry task (data set B)	20
215	nav_entry_1	0.65	center stack	20	0	Navigation entry task (data set B)	21
215	nav_entry_1	0.6	center stack	20	0	Navigation entry task (data set B)	22
215	nav_entry_2	0.62	center stack	20	0	Navigation entry task (data set B)	37
215	nav_entry_2	1.34	center stack	20	0	Navigation entry task (data set B)	38
215	nav_entry_2	0.07	center stack	20	0	Navigation entry task (data set B)	39
216	nav_entry_1	0.73	center stack	21	0	Navigation entry task (data set B)	12
216	nav_entry_1	0.7	center stack	21	0	Navigation entry task (data set B)	13
216	nav_entry_1	0.8	center stack	21	0	Navigation entry task (data set B)	14
216	nav_entry_2	0.64	center stack	21	0	Navigation entry task (data set B)	14
216	nav_entry_2	0.62	center stack	21	0	Navigation entry task (data set B)	15
216	nav_entry_2	0.56	center stack	21	0	Navigation entry task (data set B)	16
218	nav_entry_1	0.54	center stack	25	0	Navigation entry task (data set B)	41
218	nav_entry_1	0.67	center stack	25	0	Navigation entry task (data set B)	42
218	nav_entry_1	0.2	center stack	25	0	Navigation entry task (data set B)	43
218	nav_entry_2	0.43	center stack	25	0	Navigation entry task (data set B)	30
218	nav_entry_2	0.67	center stack	25	0	Navigation entry task (data set B)	31
218	nav_entry_2	0.33	center stack	25	0	Navigation entry task (data set B)	32
220	nav_entry_1	0.73	center stack	24	1	Navigation entry task (data set B)	20
220	nav_entry_1	0.66	center stack	24	1	Navigation entry task (data set B)	21
220	nav_entry_1	0.47	center stack	24	1	Navigation entry task (data set B)	22
220	nav_entry_2	0.64	center stack	24	1	Navigation entry task (data set B)	56
220	nav_entry_2	1.05	center stack	24	1	Navigation entry task (data set B)	57
220	nav_entry_2	0.33	center stack	24	1	Navigation entry task (data set B)	58
221	nav_entry_1	1.19	center stack	23	0	Navigation entry task (data set B)	17
221	nav_entry_1	0.76	center stack	23	0	Navigation entry task (data set B)	18
221	nav_entry_1	0.4	center stack	23	0	Navigation entry task (data set B)	19
221	nav_entry_2	0.67	center stack	23	0	Navigation entry task (data set B)	35
221	nav_entry_2	0.87	center stack	23	0	Navigation entry task (data set B)	36
221	nav_entry_2	0.6	center stack	23	0	Navigation entry task (data set B)	37
222	nav_entry_1	0.6	center stack	22	1	Navigation entry task (data set B)	26
222	nav_entry_1	0.67	center stack	22	1	Navigation entry task (data set B)	27
222	nav_entry_1	0.6	center stack	22	1	Navigation entry task (data set B)	28
222	nav_entry_2	0.53	center stack	22	1	Navigation entry task (data set B)	14
222	nav_entry_2	0.57	center stack	22	1	Navigation entry task (data set B)	15
222	nav_entry_2	0.33	center stack	22	1	Navigation entry task (data set B)	16
223	nav_entry_1	1.13	center stack	22	0	Navigation entry task (data set B)	15
223	nav_entry_1	0.91	center stack	22	0	Navigation entry task (data set B)	16
223	nav_entry_1	0.87	center stack	22	0	Navigation entry task (data set B)	17
223	nav_entry_2	1.06	center stack	22	0	Navigation entry task (data set B)	16
223	nav_entry_2	0.73	center stack	22	0	Navigation entry task (data set B)	17
223	nav_entry_2	0.73	center stack	22	0	Navigation entry task (data set B)	18
226	nav_entry_1	2.28	center stack	20	0	Navigation entry task (data set B)	16
226	nav_entry_1	0.74	center stack	20	0	Navigation entry task (data set B)	17
226	nav_entry_1	1.69	center stack	20	0	Navigation entry task (data set B)	18
226	nav_entry_2	2.86	center stack	20	0	Navigation entry task (data set B)	12
226	nav_entry_2	0.73	center stack	20	0	Navigation entry task (data set B)	13
226	nav_entry_2	0.6	center stack	20	0	Navigation entry task (data set B)	14
257	nav_entry_1	1	center stack	24	0	Navigation entry task (data set B)	21
257	nav_entry_1	0.6	center stack	24	0	Navigation entry task (data set B)	22
257	nav_entry_1	0.8	center stack	24	0	Navigation entry task (data set B)	23
257	nav_entry_2	0.6	center stack	24	0	Navigation entry task (data set B)	30
257	nav_entry_2	0.53	center stack	24	0	Navigation entry task (data set B)	31
257	nav_entry_2	0.27	center stack	24	0	Navigation entry task (data set B)	32
266	nav_entry_1	0.92	center stack	23	1	Navigation entry task (data set B)	18
266	nav_entry_1	0.67	center stack	23	1	Navigation entry task (data set B)	19
266	nav_entry_1	1	center stack	23	1	Navigation entry task (data set B)	20
266	nav_entry_2	0.63	center stack	23	1	Navigation entry task (data set B)	56
266	nav_entry_2	0.85	center stack	23	1	Navigation entry task (data set B)	57
266	nav_entry_2	0.6	center stack	23	1	Navigation entry task (data set B)	58
269	nav_entry_1	1.15	center stack	27	0	Navigation entry task (data set B)	11
269	nav_entry_1	1.76	center stack	27	0	Navigation entry task (data set B)	12
269	nav_entry_1	0.47	center stack	27	0	Navigation entry task (data set B)	13
269	nav_entry_2	0.56	center stack	27	0	Navigation entry task (data set B)	6
269	nav_entry_2	0.52	center stack	27	0	Navigation entry task (data set B)	7
269	nav_entry_2	0.73	center stack	27	0	Navigation entry task (data set B)	8
275	nav_entry_1	0.99	center stack	28	1	Navigation entry task (data set B)	5
275	nav_entry_1	0.53	center stack	28	1	Navigation entry task (data set B)	6
275	nav_entry_1	0.26	center stack	28	1	Navigation entry task (data set B)	7
275	nav_entry_2	1.11	center stack	28	1	Navigation entry task (data set B)	24
275	nav_entry_2	0.93	center stack	28	1	Navigation entry task (data set B)	25
275	nav_entry_2	0.27	center stack	28	1	Navigation entry task (data set B)	26
276	nav_entry_1	0.85	center stack	20	1	Navigation entry task (data set B)	7
276	nav_entry_1	0.53	center stack	20	1	Navigation entry task (data set B)	8
276	nav_entry_1	0.66	center stack	20	1	Navigation entry task (data set B)	9
276	nav_entry_2	0.4	center stack	20	1	Navigation entry task (data set B)	17
276	nav_entry_2	0.53	center stack	20	1	Navigation entry task (data set B)	18
276	nav_entry_2	0.26	center stack	20	1	Navigation entry task (data set B)	19
290	nav_entry_1	0.74	center stack	22	1	Navigation entry task (data set B)	1
290	nav_entry_1	0.77	center stack	22	1	Navigation entry task (data set B)	2
290	nav_entry_1	0.07	center stack	22	1	Navigation entry task (data set B)	3
290	nav_entry_2	0.78	center stack	22	1	Navigation entry task (data set B)	11
290	nav_entry_2	0.64	center stack	22	1	Navigation entry task (data set B)	12
290	nav_entry_2	0.56	center stack	22	1	Navigation entry task (data set B)	13
219	nav_entry_1	0.8	center stack	67	0	Navigation entry task (data set B)	38
219	nav_entry_1	0.73	center stack	67	0	Navigation entry task (data set B)	39
219	nav_entry_1	1.13	center stack	67	0	Navigation entry task (data set B)	40
219	nav_entry_2	1.27	center stack	67	0	Navigation entry task (data set B)	45
219	nav_entry_2	0.8	center stack	67	0	Navigation entry task (data set B)	46
219	nav_entry_2	0.8	center stack	67	0	Navigation entry task (data set B)	47
229	nav_entry_1	1.99	center stack	57	0	Navigation entry task (data set B)	35
229	nav_entry_1	1.14	center stack	57	0	Navigation entry task (data set B)	36
229	nav_entry_1	1.46	center stack	57	0	Navigation entry task (data set B)	37
229	nav_entry_2	0.69	center stack	57	0	Navigation entry task (data set B)	38
229	nav_entry_2	0.78	center stack	57	0	Navigation entry task (data set B)	39
229	nav_entry_2	0.66	center stack	57	0	Navigation entry task (data set B)	40
230	nav_entry_1	0.61	center stack	58	1	Navigation entry task (data set B)	11
230	nav_entry_1	1.07	center stack	58	1	Navigation entry task (data set B)	12
230	nav_entry_1	1.26	center stack	58	1	Navigation entry task (data set B)	13
230	nav_entry_2	0.73	center stack	58	1	Navigation entry task (data set B)	13
230	nav_entry_2	0.8	center stack	58	1	Navigation entry task (data set B)	14
230	nav_entry_2	0.8	center stack	58	1	Navigation entry task (data set B)	15
237	nav_entry_1	0.88	center stack	56	1	Navigation entry task (data set B)	3
237	nav_entry_1	0.57	center stack	56	1	Navigation entry task (data set B)	4
237	nav_entry_1	1.1	center stack	56	1	Navigation entry task (data set B)	5
237	nav_entry_2	1.13	center stack	56	1	Navigation entry task (data set B)	7
237	nav_entry_2	1.14	center stack	56	1	Navigation entry task (data set B)	8
237	nav_entry_2	0.78	center stack	56	1	Navigation entry task (data set B)	9
238	nav_entry_2	0.67	center stack	60	0	Navigation entry task (data set B)	100
238	nav_entry_2	1.06	center stack	60	0	Navigation entry task (data set B)	101
238	nav_entry_2	1.27	center stack	60	0	Navigation entry task (data set B)	102
245	nav_entry_1	1.07	center stack	60	0	Navigation entry task (data set B)	3
245	nav_entry_1	1	center stack	60	0	Navigation entry task (data set B)	4
245	nav_entry_1	0.8	center stack	60	0	Navigation entry task (data set B)	5
245	nav_entry_2	1.4	center stack	60	0	Navigation entry task (data set B)	12
245	nav_entry_2	0.88	center stack	60	0	Navigation entry task (data set B)	13
245	nav_entry_2	0.86	center stack	60	0	Navigation entry task (data set B)	14
246	nav_entry_1	0.66	center stack	55	0	Navigation entry task (data set B)	30
246	nav_entry_1	0.72	center stack	55	0	Navigation entry task (data set B)	31
246	nav_entry_1	1.7	center stack	55	0	Navigation entry task (data set B)	32
246	nav_entry_2	1.24	center stack	55	0	Navigation entry task (data set B)	47
246	nav_entry_2	1.04	center stack	55	0	Navigation entry task (data set B)	48
246	nav_entry_2	0.79	center stack	55	0	Navigation entry task (data set B)	49
248	nav_entry_1	1.21	center stack	57	1	Navigation entry task (data set B)	22
248	nav_entry_1	1.36	center stack	57	1	Navigation entry task (data set B)	23
248	nav_entry_1	0.73	center stack	57	1	Navigation entry task (data set B)	24
248	nav_entry_2	0.6	center stack	57	1	Navigation entry task (data set B)	5
248	nav_entry_2	1.09	center stack	57	1	Navigation entry task (data set B)	6
248	nav_entry_2	0.6	center stack	57	1	Navigation entry task (data set B)	7
249	nav_entry_1	1.75	center stack	62	1	Navigation entry task (data set B)	19
249	nav_entry_1	1.27	center stack	62	1	Navigation entry task (data set B)	20
249	nav_entry_1	0.86	center stack	62	1	Navigation entry task (data set B)	21
249	nav_entry_2	0.95	center stack	62	1	Navigation entry task (data set B)	4
249	nav_entry_2	0.67	center stack	62	1	Navigation entry task (data set B)	5
249	nav_entry_2	1.37	center stack	62	1	Navigation entry task (data set B)	6
251	nav_entry_1	0.8	center stack	59	1	Navigation entry task (data set B)	5
251	nav_entry_1	0.67	center stack	59	1	Navigation entry task (data set B)	6
251	nav_entry_1	0.53	center stack	59	1	Navigation entry task (data set B)	7
251	nav_entry_2	0.46	center stack	59	1	Navigation entry task (data set B)	4
251	nav_entry_2	1.07	center stack	59	1	Navigation entry task (data set B)	5
251	nav_entry_2	0.27	center stack	59	1	Navigation entry task (data set B)	6
252	nav_entry_2	0.67	center stack	60	1	Navigation entry task (data set B)	11
252	nav_entry_2	0.93	center stack	60	1	Navigation entry task (data set B)	12
252	nav_entry_2	1.4	center stack	60	1	Navigation entry task (data set B)	13
253	nav_entry_1	0.58	center stack	69	0	Navigation entry task (data set B)	16
253	nav_entry_1	1.54	center stack	69	0	Navigation entry task (data set B)	17
253	nav_entry_1	0.07	center stack	69	0	Navigation entry task (data set B)	18
253	nav_entry_2	0.68	center stack	69	0	Navigation entry task (data set B)	15
253	nav_entry_2	0.94	center stack	69	0	Navigation entry task (data set B)	16
253	nav_entry_2	1.1	center stack	69	0	Navigation entry task (data set B)	17
254	nav_entry_1	0.73	center stack	60	0	Navigation entry task (data set B)	44
254	nav_entry_1	1	center stack	60	0	Navigation entry task (data set B)	45
254	nav_entry_1	1.29	center stack	60	0	Navigation entry task (data set B)	46
254	nav_entry_2	1.23	center stack	60	0	Navigation entry task (data set B)	26
254	nav_entry_2	1.07	center stack	60	0	Navigation entry task (data set B)	27
254	nav_entry_2	1.08	center stack	60	0	Navigation entry task (data set B)	28
260	nav_entry_1	0.66	center stack	59	1	Navigation entry task (data set B)	5
260	nav_entry_1	1.34	center stack	59	1	Navigation entry task (data set B)	6
260	nav_entry_1	0.8	center stack	59	1	Navigation entry task (data set B)	7
260	nav_entry_2	0.2	center stack	59	1	Navigation entry task (data set B)	4
260	nav_entry_2	0.92	center stack	59	1	Navigation entry task (data set B)	5
260	nav_entry_2	1.02	center stack	59	1	Navigation entry task (data set B)	6
264	nav_entry_1	0.87	center stack	56	1	Navigation entry task (data set B)	4
264	nav_entry_1	0.66	center stack	56	1	Navigation entry task (data set B)	5
264	nav_entry_1	0.74	center stack	56	1	Navigation entry task (data set B)	6
264	nav_entry_2	1	center stack	56	1	Navigation entry task (data set B)	2
264	nav_entry_2	0.93	center stack	56	1	Navigation entry task (data set B)	3
264	nav_entry_2	1	center stack	56	1	Navigation entry task (data set B)	4
267	nav_entry_1	1.67	center stack	57	0	Navigation entry task (data set B)	22
267	nav_entry_1	1.32	center stack	57	0	Navigation entry task (data set B)	23
267	nav_entry_1	1.07	center stack	57	0	Navigation entry task (data set B)	24
267	nav_entry_2	1.13	center stack	57	0	Navigation entry task (data set B)	24
267	nav_entry_2	1.29	center stack	57	0	Navigation entry task (data set B)	25
267	nav_entry_2	0.54	center stack	57	0	Navigation entry task (data set B)	26
268	nav_entry_1	0.73	center stack	62	0	Navigation entry task (data set B)	12
268	nav_entry_1	0.66	center stack	62	0	Navigation entry task (data set B)	13
268	nav_entry_1	0.8	center stack	62	0	Navigation entry task (data set B)	14
268	nav_entry_2	0.94	center stack	62	0	Navigation entry task (data set B)	29
268	nav_entry_2	0.67	center stack	62	0	Navigation entry task (data set B)	30
268	nav_entry_2	0.54	center stack	62	0	Navigation entry task (data set B)	31
270	nav_entry_1	0.9	center stack	56	1	Navigation entry task (data set B)	34
270	nav_entry_1	0.95	center stack	56	1	Navigation entry task (data set B)	35
270	nav_entry_1	0.46	center stack	56	1	Navigation entry task (data set B)	36
270	nav_entry_2	0.26	center stack	56	1	Navigation entry task (data set B)	55
270	nav_entry_2	0.4	center stack	56	1	Navigation entry task (data set B)	56
270	nav_entry_2	0.58	center stack	56	1	Navigation entry task (data set B)	57
280	nav_entry_1	0.74	center stack	55	0	Navigation entry task (data set B)	5
280	nav_entry_1	0.94	center stack	55	0	Navigation entry task (data set B)	6
280	nav_entry_1	0.65	center stack	55	0	Navigation entry task (data set B)	7
280	nav_entry_2	0.6	center stack	55	0	Navigation entry task (data set B)	6
280	nav_entry_2	0.52	center stack	55	0	Navigation entry task (data set B)	7
280	nav_entry_2	1.67	center stack	55	0	Navigation entry task (data set B)	8
283	nav_entry_1	0.52	center stack	58	0	Navigation entry task (data set B)	29
283	nav_entry_1	0.87	center stack	58	0	Navigation entry task (data set B)	30
283	nav_entry_1	0.27	center stack	58	0	Navigation entry task (data set B)	31
283	nav_entry_2	1.2	center stack	58	0	Navigation entry task (data set B)	14
283	nav_entry_2	0.73	center stack	58	0	Navigation entry task (data set B)	15
283	nav_entry_2	0.79	center stack	58	0	Navigation entry task (data set B)	16
