# Supplementary material for: Does order matter? Investigating the effect of sequence on glance duration during on-road driving
Source: PLoS One. 2017 Feb 3;12(2):e0171730. doi: 10.1371/journal.pone.0171730 (PMC5291438; doi:10.1371/journal.pone.0171730)
Supplement: S1 Data — (ZIP) [file pone.0171730.s001.zip › S1_Data/radio data part2.csv]

new_subject	task	duration	look	age	gender	protocol	glance_sequence
117	radiom_4	1	center stack	23	1	Radio tuning task (data set A)	6
117	radiom_4	1.06	center stack	23	1	Radio tuning task (data set A)	7
117	radiom_4	0.73	center stack	23	1	Radio tuning task (data set A)	8
117	radiom_4	0.67	center stack	23	1	Radio tuning task (data set A)	9
117	radiom_4	0.6	center stack	23	1	Radio tuning task (data set A)	10
117	radiom_4	0.4	center stack	23	1	Radio tuning task (data set A)	11
117	radiom_6	1.2	center stack	23	1	Radio tuning task (data set A)	3
117	radiom_6	0.8	center stack	23	1	Radio tuning task (data set A)	4
117	radiom_6	0.46	center stack	23	1	Radio tuning task (data set A)	5
117	radiom_6	1.27	center stack	23	1	Radio tuning task (data set A)	6
117	radiom_6	0.6	center stack	23	1	Radio tuning task (data set A)	7
117	radiom_6	1.13	center stack	23	1	Radio tuning task (data set A)	8
120	radiom_4	1.47	center stack	26	1	Radio tuning task (data set A)	4
120	radiom_4	2	center stack	26	1	Radio tuning task (data set A)	5
120	radiom_4	0.92	center stack	26	1	Radio tuning task (data set A)	6
120	radiom_4	1.4	center stack	26	1	Radio tuning task (data set A)	7
120	radiom_4	1.4	center stack	26	1	Radio tuning task (data set A)	8
120	radiom_4	0.72	center stack	26	1	Radio tuning task (data set A)	9
120	radiom_6	1.4	center stack	26	1	Radio tuning task (data set A)	4
120	radiom_6	1.13	center stack	26	1	Radio tuning task (data set A)	5
120	radiom_6	1.07	center stack	26	1	Radio tuning task (data set A)	6
120	radiom_6	0.6	center stack	26	1	Radio tuning task (data set A)	7
120	radiom_6	1.73	center stack	26	1	Radio tuning task (data set A)	8
120	radiom_6	0.47	center stack	26	1	Radio tuning task (data set A)	9
124	radiom_4	0.6	center stack	22	0	Radio tuning task (data set A)	6
124	radiom_4	0.37	center stack	22	0	Radio tuning task (data set A)	7
124	radiom_4	0.4	center stack	22	0	Radio tuning task (data set A)	8
124	radiom_4	0.46	center stack	22	0	Radio tuning task (data set A)	9
124	radiom_4	0.53	center stack	22	0	Radio tuning task (data set A)	10
124	radiom_4	0.6	center stack	22	0	Radio tuning task (data set A)	11
124	radiom_6	0.74	center stack	22	0	Radio tuning task (data set A)	5
124	radiom_6	0.47	center stack	22	0	Radio tuning task (data set A)	6
124	radiom_6	0.54	center stack	22	0	Radio tuning task (data set A)	7
124	radiom_6	0.56	center stack	22	0	Radio tuning task (data set A)	8
124	radiom_6	0.67	center stack	22	0	Radio tuning task (data set A)	9
124	radiom_6	1.13	center stack	22	0	Radio tuning task (data set A)	10
125	radiom_4	0.83	center stack	24	1	Radio tuning task (data set A)	13
125	radiom_4	1.27	center stack	24	1	Radio tuning task (data set A)	14
125	radiom_4	1	center stack	24	1	Radio tuning task (data set A)	15
125	radiom_4	2.53	center stack	24	1	Radio tuning task (data set A)	16
125	radiom_4	0.46	center stack	24	1	Radio tuning task (data set A)	17
125	radiom_4	0.6	center stack	24	1	Radio tuning task (data set A)	18
125	radiom_6	0.62	center stack	24	1	Radio tuning task (data set A)	8
125	radiom_6	0.54	center stack	24	1	Radio tuning task (data set A)	9
125	radiom_6	0.42	center stack	24	1	Radio tuning task (data set A)	10
125	radiom_6	0.67	center stack	24	1	Radio tuning task (data set A)	11
125	radiom_6	0.46	center stack	24	1	Radio tuning task (data set A)	12
125	radiom_6	0.4	center stack	24	1	Radio tuning task (data set A)	13
127	radiom_4	1.34	center stack	22	0	Radio tuning task (data set A)	3
127	radiom_4	0.7	center stack	22	0	Radio tuning task (data set A)	4
127	radiom_4	0.47	center stack	22	0	Radio tuning task (data set A)	5
127	radiom_4	1.1	center stack	22	0	Radio tuning task (data set A)	6
127	radiom_4	0.49	center stack	22	0	Radio tuning task (data set A)	7
127	radiom_4	0.94	center stack	22	0	Radio tuning task (data set A)	8
127	radiom_6	0.68	center stack	22	0	Radio tuning task (data set A)	5
127	radiom_6	0.6	center stack	22	0	Radio tuning task (data set A)	6
127	radiom_6	1	center stack	22	0	Radio tuning task (data set A)	7
127	radiom_6	1.26	center stack	22	0	Radio tuning task (data set A)	8
127	radiom_6	0.74	center stack	22	0	Radio tuning task (data set A)	9
127	radiom_6	0.44	center stack	22	0	Radio tuning task (data set A)	10
129	radiom_4	2.51	center stack	29	1	Radio tuning task (data set A)	10
129	radiom_4	1.2	center stack	29	1	Radio tuning task (data set A)	11
129	radiom_4	0.8	center stack	29	1	Radio tuning task (data set A)	12
129	radiom_4	0.98	center stack	29	1	Radio tuning task (data set A)	13
129	radiom_4	0.71	center stack	29	1	Radio tuning task (data set A)	14
129	radiom_4	0.52	center stack	29	1	Radio tuning task (data set A)	15
129	radiom_6	1.28	center stack	29	1	Radio tuning task (data set A)	2
129	radiom_6	2.06	center stack	29	1	Radio tuning task (data set A)	3
129	radiom_6	1.18	center stack	29	1	Radio tuning task (data set A)	4
129	radiom_6	0.61	center stack	29	1	Radio tuning task (data set A)	5
129	radiom_6	0.74	center stack	29	1	Radio tuning task (data set A)	6
129	radiom_6	0.73	center stack	29	1	Radio tuning task (data set A)	7
134	radiom_4	1.46	center stack	23	0	Radio tuning task (data set A)	8
134	radiom_4	1.07	center stack	23	0	Radio tuning task (data set A)	9
134	radiom_4	0.58	center stack	23	0	Radio tuning task (data set A)	10
134	radiom_4	0.65	center stack	23	0	Radio tuning task (data set A)	11
134	radiom_4	0.66	center stack	23	0	Radio tuning task (data set A)	12
134	radiom_4	2.08	center stack	23	0	Radio tuning task (data set A)	13
134	radiom_6	1.28	center stack	23	0	Radio tuning task (data set A)	10
134	radiom_6	1.32	center stack	23	0	Radio tuning task (data set A)	11
134	radiom_6	0.51	center stack	23	0	Radio tuning task (data set A)	12
134	radiom_6	0.61	center stack	23	0	Radio tuning task (data set A)	13
134	radiom_6	0.9	center stack	23	0	Radio tuning task (data set A)	14
134	radiom_6	0.86	center stack	23	0	Radio tuning task (data set A)	15
142	radiom_4	0.5	center stack	23	1	Radio tuning task (data set A)	8
142	radiom_4	0.61	center stack	23	1	Radio tuning task (data set A)	9
142	radiom_4	0.63	center stack	23	1	Radio tuning task (data set A)	10
142	radiom_4	0.53	center stack	23	1	Radio tuning task (data set A)	11
142	radiom_4	0.6	center stack	23	1	Radio tuning task (data set A)	12
142	radiom_4	0.6	center stack	23	1	Radio tuning task (data set A)	13
142	radiom_6	0.54	center stack	23	1	Radio tuning task (data set A)	7
142	radiom_6	0.54	center stack	23	1	Radio tuning task (data set A)	8
142	radiom_6	0.63	center stack	23	1	Radio tuning task (data set A)	9
142	radiom_6	0.74	center stack	23	1	Radio tuning task (data set A)	10
142	radiom_6	1.06	center stack	23	1	Radio tuning task (data set A)	11
142	radiom_6	0.58	center stack	23	1	Radio tuning task (data set A)	12
144	radiom_4	0.8	center stack	24	1	Radio tuning task (data set A)	2
144	radiom_4	1.28	center stack	24	1	Radio tuning task (data set A)	3
144	radiom_4	0.8	center stack	24	1	Radio tuning task (data set A)	4
144	radiom_4	0.4	center stack	24	1	Radio tuning task (data set A)	5
144	radiom_4	0.6	center stack	24	1	Radio tuning task (data set A)	6
144	radiom_4	1.2	center stack	24	1	Radio tuning task (data set A)	7
144	radiom_6	1.87	center stack	24	1	Radio tuning task (data set A)	2
144	radiom_6	1.33	center stack	24	1	Radio tuning task (data set A)	3
144	radiom_6	0.54	center stack	24	1	Radio tuning task (data set A)	4
144	radiom_6	0.66	center stack	24	1	Radio tuning task (data set A)	5
144	radiom_6	0.73	center stack	24	1	Radio tuning task (data set A)	6
144	radiom_6	0.4	center stack	24	1	Radio tuning task (data set A)	7
146	radiom_4	1.27	center stack	20	1	Radio tuning task (data set A)	3
146	radiom_4	1.62	center stack	20	1	Radio tuning task (data set A)	4
146	radiom_4	0.8	center stack	20	1	Radio tuning task (data set A)	5
146	radiom_4	0.64	center stack	20	1	Radio tuning task (data set A)	6
146	radiom_4	0.86	center stack	20	1	Radio tuning task (data set A)	7
146	radiom_4	0.8	center stack	20	1	Radio tuning task (data set A)	8
146	radiom_6	0.47	center stack	20	1	Radio tuning task (data set A)	7
146	radiom_6	0.75	center stack	20	1	Radio tuning task (data set A)	8
146	radiom_6	0.33	center stack	20	1	Radio tuning task (data set A)	9
146	radiom_6	0.69	center stack	20	1	Radio tuning task (data set A)	10
146	radiom_6	0.63	center stack	20	1	Radio tuning task (data set A)	11
146	radiom_6	0.29	center stack	20	1	Radio tuning task (data set A)	12
147	radiom_4	0.71	center stack	21	1	Radio tuning task (data set A)	7
147	radiom_4	0.82	center stack	21	1	Radio tuning task (data set A)	8
147	radiom_4	0.91	center stack	21	1	Radio tuning task (data set A)	9
147	radiom_4	0.37	center stack	21	1	Radio tuning task (data set A)	10
147	radiom_4	0.69	center stack	21	1	Radio tuning task (data set A)	11
147	radiom_4	0.45	center stack	21	1	Radio tuning task (data set A)	12
147	radiom_6	1.07	center stack	21	1	Radio tuning task (data set A)	10
147	radiom_6	0.6	center stack	21	1	Radio tuning task (data set A)	11
147	radiom_6	1.14	center stack	21	1	Radio tuning task (data set A)	12
147	radiom_6	1	center stack	21	1	Radio tuning task (data set A)	13
147	radiom_6	0.96	center stack	21	1	Radio tuning task (data set A)	14
147	radiom_6	0.36	center stack	21	1	Radio tuning task (data set A)	15
151	radiom_4	1.13	center stack	25	1	Radio tuning task (data set A)	8
151	radiom_4	1	center stack	25	1	Radio tuning task (data set A)	9
151	radiom_4	0.93	center stack	25	1	Radio tuning task (data set A)	10
151	radiom_4	0.53	center stack	25	1	Radio tuning task (data set A)	11
151	radiom_4	0.4	center stack	25	1	Radio tuning task (data set A)	12
151	radiom_4	1.07	center stack	25	1	Radio tuning task (data set A)	13
151	radiom_6	0.73	center stack	25	1	Radio tuning task (data set A)	4
151	radiom_6	0.35	center stack	25	1	Radio tuning task (data set A)	5
151	radiom_6	0.79	center stack	25	1	Radio tuning task (data set A)	6
151	radiom_6	0.78	center stack	25	1	Radio tuning task (data set A)	7
151	radiom_6	0.48	center stack	25	1	Radio tuning task (data set A)	8
151	radiom_6	0.4	center stack	25	1	Radio tuning task (data set A)	9
158	radiom_4	0.93	center stack	28	0	Radio tuning task (data set A)	6
158	radiom_4	0.8	center stack	28	0	Radio tuning task (data set A)	7
158	radiom_4	0.5	center stack	28	0	Radio tuning task (data set A)	8
158	radiom_4	0.93	center stack	28	0	Radio tuning task (data set A)	9
158	radiom_4	1.18	center stack	28	0	Radio tuning task (data set A)	10
158	radiom_4	0.72	center stack	28	0	Radio tuning task (data set A)	11
158	radiom_6	1.07	center stack	28	0	Radio tuning task (data set A)	11
158	radiom_6	1.2	center stack	28	0	Radio tuning task (data set A)	12
158	radiom_6	1	center stack	28	0	Radio tuning task (data set A)	13
158	radiom_6	0.73	center stack	28	0	Radio tuning task (data set A)	14
158	radiom_6	0.67	center stack	28	0	Radio tuning task (data set A)	15
158	radiom_6	0.47	center stack	28	0	Radio tuning task (data set A)	16
160	radiom_4	0.73	center stack	29	0	Radio tuning task (data set A)	7
160	radiom_4	0.58	center stack	29	0	Radio tuning task (data set A)	8
160	radiom_4	1.06	center stack	29	0	Radio tuning task (data set A)	9
160	radiom_4	0.8	center stack	29	0	Radio tuning task (data set A)	10
160	radiom_4	1.72	center stack	29	0	Radio tuning task (data set A)	11
160	radiom_4	0.43	center stack	29	0	Radio tuning task (data set A)	12
160	radiom_6	1.27	center stack	29	0	Radio tuning task (data set A)	8
160	radiom_6	0.47	center stack	29	0	Radio tuning task (data set A)	9
160	radiom_6	1.53	center stack	29	0	Radio tuning task (data set A)	10
160	radiom_6	1.13	center stack	29	0	Radio tuning task (data set A)	11
160	radiom_6	0.73	center stack	29	0	Radio tuning task (data set A)	12
160	radiom_6	0.6	center stack	29	0	Radio tuning task (data set A)	13
161	radiom_4	1.07	center stack	28	0	Radio tuning task (data set A)	4
161	radiom_4	0.54	center stack	28	0	Radio tuning task (data set A)	5
161	radiom_4	2.53	center stack	28	0	Radio tuning task (data set A)	6
161	radiom_4	0.4	center stack	28	0	Radio tuning task (data set A)	7
161	radiom_4	1.07	center stack	28	0	Radio tuning task (data set A)	8
161	radiom_4	0.33	center stack	28	0	Radio tuning task (data set A)	9
161	radiom_6	1.05	center stack	28	0	Radio tuning task (data set A)	4
161	radiom_6	0.86	center stack	28	0	Radio tuning task (data set A)	5
161	radiom_6	0.93	center stack	28	0	Radio tuning task (data set A)	6
161	radiom_6	1.28	center stack	28	0	Radio tuning task (data set A)	7
161	radiom_6	0.87	center stack	28	0	Radio tuning task (data set A)	8
161	radiom_6	0.55	center stack	28	0	Radio tuning task (data set A)	9
169	radiom_4	1.12	center stack	21	0	Radio tuning task (data set A)	13
169	radiom_4	0.53	center stack	21	0	Radio tuning task (data set A)	14
169	radiom_4	0.43	center stack	21	0	Radio tuning task (data set A)	15
169	radiom_4	0.58	center stack	21	0	Radio tuning task (data set A)	16
169	radiom_4	0.4	center stack	21	0	Radio tuning task (data set A)	17
169	radiom_4	0.53	center stack	21	0	Radio tuning task (data set A)	18
169	radiom_6	0.67	center stack	21	0	Radio tuning task (data set A)	11
169	radiom_6	0.93	center stack	21	0	Radio tuning task (data set A)	12
169	radiom_6	0.94	center stack	21	0	Radio tuning task (data set A)	13
169	radiom_6	1.46	center stack	21	0	Radio tuning task (data set A)	14
169	radiom_6	0.47	center stack	21	0	Radio tuning task (data set A)	15
169	radiom_6	0.41	center stack	21	0	Radio tuning task (data set A)	16
182	radiom_4	0.6	center stack	28	0	Radio tuning task (data set A)	8
182	radiom_4	0.47	center stack	28	0	Radio tuning task (data set A)	9
182	radiom_4	0.65	center stack	28	0	Radio tuning task (data set A)	10
182	radiom_4	0.93	center stack	28	0	Radio tuning task (data set A)	11
182	radiom_4	1.27	center stack	28	0	Radio tuning task (data set A)	12
182	radiom_4	0.4	center stack	28	0	Radio tuning task (data set A)	13
182	radiom_6	0.53	center stack	28	0	Radio tuning task (data set A)	5
182	radiom_6	0.66	center stack	28	0	Radio tuning task (data set A)	6
182	radiom_6	1.17	center stack	28	0	Radio tuning task (data set A)	7
182	radiom_6	0.46	center stack	28	0	Radio tuning task (data set A)	8
182	radiom_6	1.07	center stack	28	0	Radio tuning task (data set A)	9
182	radiom_6	0.66	center stack	28	0	Radio tuning task (data set A)	10
184	radiom_4	0.61	center stack	24	0	Radio tuning task (data set A)	8
184	radiom_4	0.49	center stack	24	0	Radio tuning task (data set A)	9
184	radiom_4	0.67	center stack	24	0	Radio tuning task (data set A)	10
184	radiom_4	0.67	center stack	24	0	Radio tuning task (data set A)	11
184	radiom_4	0.42	center stack	24	0	Radio tuning task (data set A)	12
184	radiom_4	0.6	center stack	24	0	Radio tuning task (data set A)	13
184	radiom_6	0.97	center stack	24	0	Radio tuning task (data set A)	8
184	radiom_6	0.6	center stack	24	0	Radio tuning task (data set A)	9
184	radiom_6	0.6	center stack	24	0	Radio tuning task (data set A)	10
184	radiom_6	1.44	center stack	24	0	Radio tuning task (data set A)	11
184	radiom_6	0.53	center stack	24	0	Radio tuning task (data set A)	12
184	radiom_6	0.56	center stack	24	0	Radio tuning task (data set A)	13
188	radiom_4	0.88	center stack	23	0	Radio tuning task (data set A)	4
188	radiom_4	0.91	center stack	23	0	Radio tuning task (data set A)	5
188	radiom_4	1.1	center stack	23	0	Radio tuning task (data set A)	6
188	radiom_4	0.83	center stack	23	0	Radio tuning task (data set A)	7
188	radiom_4	0.9	center stack	23	0	Radio tuning task (data set A)	8
188	radiom_4	1.87	center stack	23	0	Radio tuning task (data set A)	9
188	radiom_6	0.48	center stack	23	0	Radio tuning task (data set A)	5
188	radiom_6	0.54	center stack	23	0	Radio tuning task (data set A)	6
188	radiom_6	0.93	center stack	23	0	Radio tuning task (data set A)	7
188	radiom_6	1.13	center stack	23	0	Radio tuning task (data set A)	8
188	radiom_6	0.5	center stack	23	0	Radio tuning task (data set A)	9
188	radiom_6	0.47	center stack	23	0	Radio tuning task (data set A)	10
194	radiom_4	0.93	center stack	24	1	Radio tuning task (data set A)	1
194	radiom_4	1.54	center stack	24	1	Radio tuning task (data set A)	2
194	radiom_4	1.26	center stack	24	1	Radio tuning task (data set A)	3
194	radiom_4	1.07	center stack	24	1	Radio tuning task (data set A)	4
194	radiom_4	0.98	center stack	24	1	Radio tuning task (data set A)	5
194	radiom_4	2.26	center stack	24	1	Radio tuning task (data set A)	6
194	radiom_6	2.24	center stack	24	1	Radio tuning task (data set A)	1
194	radiom_6	1.59	center stack	24	1	Radio tuning task (data set A)	2
194	radiom_6	1.12	center stack	24	1	Radio tuning task (data set A)	3
194	radiom_6	1.13	center stack	24	1	Radio tuning task (data set A)	4
194	radiom_6	0.92	center stack	24	1	Radio tuning task (data set A)	5
194	radiom_6	1.53	center stack	24	1	Radio tuning task (data set A)	6
106	radiom_4	0.8	center stack	67	1	Radio tuning task (data set A)	12
106	radiom_4	1	center stack	67	1	Radio tuning task (data set A)	13
106	radiom_4	0.6	center stack	67	1	Radio tuning task (data set A)	14
106	radiom_4	0.53	center stack	67	1	Radio tuning task (data set A)	15
106	radiom_4	2.2	center stack	67	1	Radio tuning task (data set A)	16
106	radiom_4	1	center stack	67	1	Radio tuning task (data set A)	17
106	radiom_6	0.53	center stack	67	1	Radio tuning task (data set A)	6
106	radiom_6	0.73	center stack	67	1	Radio tuning task (data set A)	7
106	radiom_6	1	center stack	67	1	Radio tuning task (data set A)	8
106	radiom_6	1.63	center stack	67	1	Radio tuning task (data set A)	9
106	radiom_6	1.67	center stack	67	1	Radio tuning task (data set A)	10
106	radiom_6	0.44	center stack	67	1	Radio tuning task (data set A)	11
108	radiom_4	0.73	center stack	69	1	Radio tuning task (data set A)	12
108	radiom_4	0.74	center stack	69	1	Radio tuning task (data set A)	13
108	radiom_4	0.75	center stack	69	1	Radio tuning task (data set A)	14
108	radiom_4	1.07	center stack	69	1	Radio tuning task (data set A)	15
108	radiom_4	1.06	center stack	69	1	Radio tuning task (data set A)	16
108	radiom_4	1.34	center stack	69	1	Radio tuning task (data set A)	17
108	radiom_6	1.73	center stack	69	1	Radio tuning task (data set A)	15
108	radiom_6	1.73	center stack	69	1	Radio tuning task (data set A)	16
108	radiom_6	0.93	center stack	69	1	Radio tuning task (data set A)	17
108	radiom_6	1.46	center stack	69	1	Radio tuning task (data set A)	18
108	radiom_6	1.6	center stack	69	1	Radio tuning task (data set A)	19
108	radiom_6	1.46	center stack	69	1	Radio tuning task (data set A)	20
121	radiom_4	2	center stack	61	1	Radio tuning task (data set A)	16
121	radiom_4	0.53	center stack	61	1	Radio tuning task (data set A)	17
121	radiom_4	0.4	center stack	61	1	Radio tuning task (data set A)	18
121	radiom_4	0.94	center stack	61	1	Radio tuning task (data set A)	19
121	radiom_4	0.35	center stack	61	1	Radio tuning task (data set A)	20
121	radiom_4	5.35	center stack	61	1	Radio tuning task (data set A)	21
121	radiom_6	1.06	center stack	61	1	Radio tuning task (data set A)	6
121	radiom_6	0.4	center stack	61	1	Radio tuning task (data set A)	7
121	radiom_6	2	center stack	61	1	Radio tuning task (data set A)	8
121	radiom_6	1.46	center stack	61	1	Radio tuning task (data set A)	9
121	radiom_6	0.8	center stack	61	1	Radio tuning task (data set A)	10
121	radiom_6	0.53	center stack	61	1	Radio tuning task (data set A)	11
126	radiom_4	1.84	center stack	69	1	Radio tuning task (data set A)	15
126	radiom_4	2	center stack	69	1	Radio tuning task (data set A)	16
126	radiom_4	1.2	center stack	69	1	Radio tuning task (data set A)	17
126	radiom_4	1.07	center stack	69	1	Radio tuning task (data set A)	18
126	radiom_4	1.14	center stack	69	1	Radio tuning task (data set A)	19
126	radiom_4	0.6	center stack	69	1	Radio tuning task (data set A)	20
126	radiom_6	0.93	center stack	69	1	Radio tuning task (data set A)	5
126	radiom_6	1.05	center stack	69	1	Radio tuning task (data set A)	6
126	radiom_6	1.1	center stack	69	1	Radio tuning task (data set A)	7
126	radiom_6	1.58	center stack	69	1	Radio tuning task (data set A)	8
126	radiom_6	0.87	center stack	69	1	Radio tuning task (data set A)	9
126	radiom_6	0.62	center stack	69	1	Radio tuning task (data set A)	10
131	radiom_4	0.56	center stack	68	0	Radio tuning task (data set A)	7
131	radiom_4	1.2	center stack	68	0	Radio tuning task (data set A)	8
131	radiom_4	1.23	center stack	68	0	Radio tuning task (data set A)	9
131	radiom_4	1.6	center stack	68	0	Radio tuning task (data set A)	10
131	radiom_4	1.77	center stack	68	0	Radio tuning task (data set A)	11
131	radiom_4	1.01	center stack	68	0	Radio tuning task (data set A)	12
131	radiom_6	0.7	center stack	68	0	Radio tuning task (data set A)	7
131	radiom_6	1.41	center stack	68	0	Radio tuning task (data set A)	8
131	radiom_6	1.82	center stack	68	0	Radio tuning task (data set A)	9
131	radiom_6	0.77	center stack	68	0	Radio tuning task (data set A)	10
131	radiom_6	1.41	center stack	68	0	Radio tuning task (data set A)	11
131	radiom_6	0.62	center stack	68	0	Radio tuning task (data set A)	12
162	radiom_4	0.75	center stack	67	1	Radio tuning task (data set A)	8
162	radiom_4	2.12	center stack	67	1	Radio tuning task (data set A)	9
162	radiom_4	0.75	center stack	67	1	Radio tuning task (data set A)	10
162	radiom_4	1.44	center stack	67	1	Radio tuning task (data set A)	11
162	radiom_4	1.66	center stack	67	1	Radio tuning task (data set A)	12
162	radiom_4	1.77	center stack	67	1	Radio tuning task (data set A)	13
162	radiom_6	0.53	center stack	67	1	Radio tuning task (data set A)	7
162	radiom_6	1.27	center stack	67	1	Radio tuning task (data set A)	8
162	radiom_6	1.2	center stack	67	1	Radio tuning task (data set A)	9
162	radiom_6	1.97	center stack	67	1	Radio tuning task (data set A)	10
162	radiom_6	1.06	center stack	67	1	Radio tuning task (data set A)	11
162	radiom_6	0.4	center stack	67	1	Radio tuning task (data set A)	12
167	radiom_4	1.91	center stack	64	1	Radio tuning task (data set A)	9
167	radiom_4	0.75	center stack	64	1	Radio tuning task (data set A)	10
167	radiom_4	0.65	center stack	64	1	Radio tuning task (data set A)	11
167	radiom_4	0.77	center stack	64	1	Radio tuning task (data set A)	12
167	radiom_4	1.46	center stack	64	1	Radio tuning task (data set A)	13
167	radiom_4	1.72	center stack	64	1	Radio tuning task (data set A)	14
167	radiom_6	1.77	center stack	64	1	Radio tuning task (data set A)	4
167	radiom_6	1.07	center stack	64	1	Radio tuning task (data set A)	5
167	radiom_6	0.87	center stack	64	1	Radio tuning task (data set A)	6
167	radiom_6	0.66	center stack	64	1	Radio tuning task (data set A)	7
167	radiom_6	0.67	center stack	64	1	Radio tuning task (data set A)	8
167	radiom_6	3.14	center stack	64	1	Radio tuning task (data set A)	9
168	radiom_4	0.8	center stack	64	0	Radio tuning task (data set A)	17
168	radiom_4	0.9	center stack	64	0	Radio tuning task (data set A)	18
168	radiom_4	0.87	center stack	64	0	Radio tuning task (data set A)	19
168	radiom_4	0.61	center stack	64	0	Radio tuning task (data set A)	20
168	radiom_4	0.68	center stack	64	0	Radio tuning task (data set A)	21
168	radiom_4	0.53	center stack	64	0	Radio tuning task (data set A)	22
168	radiom_6	1.14	center stack	64	0	Radio tuning task (data set A)	12
168	radiom_6	0.6	center stack	64	0	Radio tuning task (data set A)	13
168	radiom_6	0.57	center stack	64	0	Radio tuning task (data set A)	14
168	radiom_6	1.13	center stack	64	0	Radio tuning task (data set A)	15
168	radiom_6	0.54	center stack	64	0	Radio tuning task (data set A)	16
168	radiom_6	0.87	center stack	64	0	Radio tuning task (data set A)	17
170	radiom_4	1.2	center stack	69	1	Radio tuning task (data set A)	14
170	radiom_4	0.8	center stack	69	1	Radio tuning task (data set A)	15
170	radiom_4	2.2	center stack	69	1	Radio tuning task (data set A)	16
170	radiom_4	2.33	center stack	69	1	Radio tuning task (data set A)	17
170	radiom_4	1.67	center stack	69	1	Radio tuning task (data set A)	18
170	radiom_4	2.2	center stack	69	1	Radio tuning task (data set A)	19
170	radiom_6	0.57	center stack	69	1	Radio tuning task (data set A)	7
170	radiom_6	0.62	center stack	69	1	Radio tuning task (data set A)	8
170	radiom_6	1.2	center stack	69	1	Radio tuning task (data set A)	9
170	radiom_6	2.13	center stack	69	1	Radio tuning task (data set A)	10
170	radiom_6	2	center stack	69	1	Radio tuning task (data set A)	11
170	radiom_6	0.74	center stack	69	1	Radio tuning task (data set A)	12
174	radiom_4	0.6	center stack	66	1	Radio tuning task (data set A)	10
174	radiom_4	0.98	center stack	66	1	Radio tuning task (data set A)	11
174	radiom_4	0.7	center stack	66	1	Radio tuning task (data set A)	12
174	radiom_4	1.56	center stack	66	1	Radio tuning task (data set A)	13
174	radiom_4	0.93	center stack	66	1	Radio tuning task (data set A)	14
174	radiom_4	0.74	center stack	66	1	Radio tuning task (data set A)	15
174	radiom_6	0.8	center stack	66	1	Radio tuning task (data set A)	6
174	radiom_6	1.27	center stack	66	1	Radio tuning task (data set A)	7
174	radiom_6	0.51	center stack	66	1	Radio tuning task (data set A)	8
174	radiom_6	1.32	center stack	66	1	Radio tuning task (data set A)	9
174	radiom_6	1.07	center stack	66	1	Radio tuning task (data set A)	10
174	radiom_6	0.53	center stack	66	1	Radio tuning task (data set A)	11
176	radiom_4	1.22	center stack	67	0	Radio tuning task (data set A)	6
176	radiom_4	0.94	center stack	67	0	Radio tuning task (data set A)	7
176	radiom_4	0.42	center stack	67	0	Radio tuning task (data set A)	8
176	radiom_4	0.67	center stack	67	0	Radio tuning task (data set A)	9
176	radiom_4	0.67	center stack	67	0	Radio tuning task (data set A)	10
176	radiom_4	0.74	center stack	67	0	Radio tuning task (data set A)	11
176	radiom_6	0.67	center stack	67	0	Radio tuning task (data set A)	5
176	radiom_6	0.65	center stack	67	0	Radio tuning task (data set A)	6
176	radiom_6	0.75	center stack	67	0	Radio tuning task (data set A)	7
176	radiom_6	0.86	center stack	67	0	Radio tuning task (data set A)	8
176	radiom_6	0.87	center stack	67	0	Radio tuning task (data set A)	9
176	radiom_6	1.67	center stack	67	0	Radio tuning task (data set A)	10
177	radiom_4	1.52	center stack	66	0	Radio tuning task (data set A)	14
177	radiom_4	2.19	center stack	66	0	Radio tuning task (data set A)	15
177	radiom_4	1.44	center stack	66	0	Radio tuning task (data set A)	16
177	radiom_4	7.15	center stack	66	0	Radio tuning task (data set A)	17
177	radiom_4	2.61	center stack	66	0	Radio tuning task (data set A)	18
177	radiom_4	2.89	center stack	66	0	Radio tuning task (data set A)	19
177	radiom_6	1.54	center stack	66	0	Radio tuning task (data set A)	3
177	radiom_6	1	center stack	66	0	Radio tuning task (data set A)	4
177	radiom_6	0.99	center stack	66	0	Radio tuning task (data set A)	5
177	radiom_6	3.49	center stack	66	0	Radio tuning task (data set A)	6
177	radiom_6	0.99	center stack	66	0	Radio tuning task (data set A)	7
177	radiom_6	1.66	center stack	66	0	Radio tuning task (data set A)	8
179	radiom_4	0.73	center stack	69	1	Radio tuning task (data set A)	20
179	radiom_4	0.59	center stack	69	1	Radio tuning task (data set A)	21
179	radiom_4	0.59	center stack	69	1	Radio tuning task (data set A)	22
179	radiom_4	0.82	center stack	69	1	Radio tuning task (data set A)	23
179	radiom_4	1.14	center stack	69	1	Radio tuning task (data set A)	24
179	radiom_4	0.93	center stack	69	1	Radio tuning task (data set A)	25
179	radiom_6	1	center stack	69	1	Radio tuning task (data set A)	9
179	radiom_6	1.09	center stack	69	1	Radio tuning task (data set A)	10
179	radiom_6	0.4	center stack	69	1	Radio tuning task (data set A)	11
179	radiom_6	1	center stack	69	1	Radio tuning task (data set A)	12
179	radiom_6	1.4	center stack	69	1	Radio tuning task (data set A)	13
179	radiom_6	0.6	center stack	69	1	Radio tuning task (data set A)	14
180	radiom_4	1.13	center stack	66	0	Radio tuning task (data set A)	10
180	radiom_4	0.4	center stack	66	0	Radio tuning task (data set A)	11
180	radiom_4	1	center stack	66	0	Radio tuning task (data set A)	12
180	radiom_4	0.54	center stack	66	0	Radio tuning task (data set A)	13
180	radiom_4	0.93	center stack	66	0	Radio tuning task (data set A)	14
180	radiom_4	0.93	center stack	66	0	Radio tuning task (data set A)	15
180	radiom_6	1.14	center stack	66	0	Radio tuning task (data set A)	8
180	radiom_6	1.97	center stack	66	0	Radio tuning task (data set A)	9
180	radiom_6	2.07	center stack	66	0	Radio tuning task (data set A)	10
180	radiom_6	2.8	center stack	66	0	Radio tuning task (data set A)	11
180	radiom_6	2.01	center stack	66	0	Radio tuning task (data set A)	12
180	radiom_6	0.4	center stack	66	0	Radio tuning task (data set A)	13
183	radiom_4	1.48	center stack	64	0	Radio tuning task (data set A)	8
183	radiom_4	0.55	center stack	64	0	Radio tuning task (data set A)	9
183	radiom_4	1.32	center stack	64	0	Radio tuning task (data set A)	10
183	radiom_4	1.26	center stack	64	0	Radio tuning task (data set A)	11
183	radiom_4	0.53	center stack	64	0	Radio tuning task (data set A)	12
183	radiom_4	0.93	center stack	64	0	Radio tuning task (data set A)	13
183	radiom_6	2.35	center stack	64	0	Radio tuning task (data set A)	12
183	radiom_6	1.1	center stack	64	0	Radio tuning task (data set A)	13
183	radiom_6	1.4	center stack	64	0	Radio tuning task (data set A)	14
183	radiom_6	1	center stack	64	0	Radio tuning task (data set A)	15
183	radiom_6	0.67	center stack	64	0	Radio tuning task (data set A)	16
183	radiom_6	0.73	center stack	64	0	Radio tuning task (data set A)	17
187	radiom_4	0.81	center stack	67	0	Radio tuning task (data set A)	9
187	radiom_4	0.65	center stack	67	0	Radio tuning task (data set A)	10
187	radiom_4	1.54	center stack	67	0	Radio tuning task (data set A)	11
187	radiom_4	1.73	center stack	67	0	Radio tuning task (data set A)	12
187	radiom_4	1.6	center stack	67	0	Radio tuning task (data set A)	13
187	radiom_4	0.5	center stack	67	0	Radio tuning task (data set A)	14
187	radiom_6	0.4	center stack	67	0	Radio tuning task (data set A)	11
187	radiom_6	1.86	center stack	67	0	Radio tuning task (data set A)	12
187	radiom_6	0.2	center stack	67	0	Radio tuning task (data set A)	13
187	radiom_6	1	center stack	67	0	Radio tuning task (data set A)	14
187	radiom_6	1.53	center stack	67	0	Radio tuning task (data set A)	15
187	radiom_6	1.87	center stack	67	0	Radio tuning task (data set A)	16
190	radiom_4	0.71	center stack	67	1	Radio tuning task (data set A)	7
190	radiom_4	1.17	center stack	67	1	Radio tuning task (data set A)	8
190	radiom_4	1.93	center stack	67	1	Radio tuning task (data set A)	9
190	radiom_4	1.38	center stack	67	1	Radio tuning task (data set A)	10
190	radiom_4	1.45	center stack	67	1	Radio tuning task (data set A)	11
190	radiom_4	0.95	center stack	67	1	Radio tuning task (data set A)	12
190	radiom_6	0.85	center stack	67	1	Radio tuning task (data set A)	7
190	radiom_6	0.96	center stack	67	1	Radio tuning task (data set A)	8
190	radiom_6	0.53	center stack	67	1	Radio tuning task (data set A)	9
190	radiom_6	1.31	center stack	67	1	Radio tuning task (data set A)	10
190	radiom_6	0.5	center stack	67	1	Radio tuning task (data set A)	11
190	radiom_6	0.67	center stack	67	1	Radio tuning task (data set A)	12
191	radiom_4	1.66	center stack	68	1	Radio tuning task (data set A)	18
191	radiom_4	1.02	center stack	68	1	Radio tuning task (data set A)	19
191	radiom_4	0.81	center stack	68	1	Radio tuning task (data set A)	20
191	radiom_4	0.47	center stack	68	1	Radio tuning task (data set A)	21
191	radiom_4	2.6	center stack	68	1	Radio tuning task (data set A)	22
191	radiom_4	0.7	center stack	68	1	Radio tuning task (data set A)	23
191	radiom_6	0.25	center stack	68	1	Radio tuning task (data set A)	10
191	radiom_6	0.75	center stack	68	1	Radio tuning task (data set A)	11
191	radiom_6	1.35	center stack	68	1	Radio tuning task (data set A)	12
191	radiom_6	1.04	center stack	68	1	Radio tuning task (data set A)	13
191	radiom_6	1.89	center stack	68	1	Radio tuning task (data set A)	14
191	radiom_6	0.5	center stack	68	1	Radio tuning task (data set A)	15
195	radiom_4	0.7	center stack	62	0	Radio tuning task (data set A)	13
195	radiom_4	0.39	center stack	62	0	Radio tuning task (data set A)	14
195	radiom_4	0.55	center stack	62	0	Radio tuning task (data set A)	15
195	radiom_4	0.78	center stack	62	0	Radio tuning task (data set A)	16
195	radiom_4	0.48	center stack	62	0	Radio tuning task (data set A)	17
195	radiom_4	0.6	center stack	62	0	Radio tuning task (data set A)	18
195	radiom_6	1.33	center stack	62	0	Radio tuning task (data set A)	5
195	radiom_6	0.94	center stack	62	0	Radio tuning task (data set A)	6
195	radiom_6	1.33	center stack	62	0	Radio tuning task (data set A)	7
195	radiom_6	1	center stack	62	0	Radio tuning task (data set A)	8
195	radiom_6	0.93	center stack	62	0	Radio tuning task (data set A)	9
195	radiom_6	0.87	center stack	62	0	Radio tuning task (data set A)	10
200	radiom_4	0.73	center stack	68	1	Radio tuning task (data set A)	5
200	radiom_4	0.84	center stack	68	1	Radio tuning task (data set A)	6
200	radiom_4	0.85	center stack	68	1	Radio tuning task (data set A)	7
200	radiom_4	0.41	center stack	68	1	Radio tuning task (data set A)	8
200	radiom_4	1.29	center stack	68	1	Radio tuning task (data set A)	9
200	radiom_4	0.58	center stack	68	1	Radio tuning task (data set A)	10
200	radiom_6	0.94	center stack	68	1	Radio tuning task (data set A)	5
200	radiom_6	1.36	center stack	68	1	Radio tuning task (data set A)	6
200	radiom_6	1.05	center stack	68	1	Radio tuning task (data set A)	7
200	radiom_6	0.69	center stack	68	1	Radio tuning task (data set A)	8
200	radiom_6	0.97	center stack	68	1	Radio tuning task (data set A)	9
200	radiom_6	0.28	center stack	68	1	Radio tuning task (data set A)	10
202	radiom_4	1.38	center stack	22	1	Radio tuning task (data set B)	7
202	radiom_4	1.04	center stack	22	1	Radio tuning task (data set B)	8
202	radiom_4	1.55	center stack	22	1	Radio tuning task (data set B)	9
202	radiom_4	1.17	center stack	22	1	Radio tuning task (data set B)	10
202	radiom_4	1.34	center stack	22	1	Radio tuning task (data set B)	11
202	radiom_4	1.01	center stack	22	1	Radio tuning task (data set B)	12
202	radiom_6	0.91	center stack	22	1	Radio tuning task (data set B)	8
202	radiom_6	1.1	center stack	22	1	Radio tuning task (data set B)	9
202	radiom_6	1.52	center stack	22	1	Radio tuning task (data set B)	10
202	radiom_6	0.86	center stack	22	1	Radio tuning task (data set B)	11
202	radiom_6	0.88	center stack	22	1	Radio tuning task (data set B)	12
202	radiom_6	0.86	center stack	22	1	Radio tuning task (data set B)	13
203	radiom_4	0.62	center stack	23	0	Radio tuning task (data set B)	6
203	radiom_4	0.4	center stack	23	0	Radio tuning task (data set B)	7
203	radiom_4	0.73	center stack	23	0	Radio tuning task (data set B)	8
203	radiom_4	0.87	center stack	23	0	Radio tuning task (data set B)	9
203	radiom_4	0.93	center stack	23	0	Radio tuning task (data set B)	10
203	radiom_4	0.93	center stack	23	0	Radio tuning task (data set B)	11
203	radiom_6	0.6	center stack	23	0	Radio tuning task (data set B)	8
203	radiom_6	0.8	center stack	23	0	Radio tuning task (data set B)	9
203	radiom_6	0.45	center stack	23	0	Radio tuning task (data set B)	10
203	radiom_6	0.66	center stack	23	0	Radio tuning task (data set B)	11
203	radiom_6	1.86	center stack	23	0	Radio tuning task (data set B)	12
203	radiom_6	0.46	center stack	23	0	Radio tuning task (data set B)	13
204	radiom_4	0.91	center stack	23	0	Radio tuning task (data set B)	5
204	radiom_4	0.5	center stack	23	0	Radio tuning task (data set B)	6
204	radiom_4	1	center stack	23	0	Radio tuning task (data set B)	7
204	radiom_4	1.34	center stack	23	0	Radio tuning task (data set B)	8
204	radiom_4	0.38	center stack	23	0	Radio tuning task (data set B)	9
204	radiom_4	0.51	center stack	23	0	Radio tuning task (data set B)	10
204	radiom_6	0.69	center stack	23	0	Radio tuning task (data set B)	4
204	radiom_6	0.77	center stack	23	0	Radio tuning task (data set B)	5
204	radiom_6	1.06	center stack	23	0	Radio tuning task (data set B)	6
204	radiom_6	0.6	center stack	23	0	Radio tuning task (data set B)	7
204	radiom_6	0.85	center stack	23	0	Radio tuning task (data set B)	8
204	radiom_6	0.47	center stack	23	0	Radio tuning task (data set B)	9
208	radiom_4	0.54	center stack	23	0	Radio tuning task (data set B)	4
208	radiom_4	0.33	center stack	23	0	Radio tuning task (data set B)	5
208	radiom_4	0.34	center stack	23	0	Radio tuning task (data set B)	6
208	radiom_4	0.34	center stack	23	0	Radio tuning task (data set B)	7
208	radiom_4	0.47	center stack	23	0	Radio tuning task (data set B)	8
208	radiom_4	0.27	center stack	23	0	Radio tuning task (data set B)	9
208	radiom_6	0.6	center stack	23	0	Radio tuning task (data set B)	3
208	radiom_6	0.6	center stack	23	0	Radio tuning task (data set B)	4
208	radiom_6	0.67	center stack	23	0	Radio tuning task (data set B)	5
208	radiom_6	0.4	center stack	23	0	Radio tuning task (data set B)	6
208	radiom_6	0.26	center stack	23	0	Radio tuning task (data set B)	7
208	radiom_6	0.33	center stack	23	0	Radio tuning task (data set B)	8
211	radiom_4	1.04	center stack	25	1	Radio tuning task (data set B)	3
211	radiom_4	0.46	center stack	25	1	Radio tuning task (data set B)	4
211	radiom_4	0.6	center stack	25	1	Radio tuning task (data set B)	5
211	radiom_4	0.95	center stack	25	1	Radio tuning task (data set B)	6
211	radiom_4	1.15	center stack	25	1	Radio tuning task (data set B)	7
211	radiom_4	0.93	center stack	25	1	Radio tuning task (data set B)	8
211	radiom_6	0.87	center stack	25	1	Radio tuning task (data set B)	3
211	radiom_6	0.86	center stack	25	1	Radio tuning task (data set B)	4
211	radiom_6	1.04	center stack	25	1	Radio tuning task (data set B)	5
211	radiom_6	0.63	center stack	25	1	Radio tuning task (data set B)	6
211	radiom_6	1.98	center stack	25	1	Radio tuning task (data set B)	7
211	radiom_6	0.58	center stack	25	1	Radio tuning task (data set B)	8
213	radiom_4	0.4	center stack	20	0	Radio tuning task (data set B)	7
213	radiom_4	0.54	center stack	20	0	Radio tuning task (data set B)	8
213	radiom_4	0.82	center stack	20	0	Radio tuning task (data set B)	9
213	radiom_4	0.67	center stack	20	0	Radio tuning task (data set B)	10
213	radiom_4	0.4	center stack	20	0	Radio tuning task (data set B)	11
213	radiom_4	0.6	center stack	20	0	Radio tuning task (data set B)	12
213	radiom_6	0.53	center stack	20	0	Radio tuning task (data set B)	9
213	radiom_6	0.47	center stack	20	0	Radio tuning task (data set B)	10
213	radiom_6	0.9	center stack	20	0	Radio tuning task (data set B)	11
213	radiom_6	0.94	center stack	20	0	Radio tuning task (data set B)	12
213	radiom_6	1.02	center stack	20	0	Radio tuning task (data set B)	13
213	radiom_6	0.48	center stack	20	0	Radio tuning task (data set B)	14
215	radiom_4	1	center stack	20	0	Radio tuning task (data set B)	9
215	radiom_4	1.06	center stack	20	0	Radio tuning task (data set B)	10
215	radiom_4	0.62	center stack	20	0	Radio tuning task (data set B)	11
215	radiom_4	1.34	center stack	20	0	Radio tuning task (data set B)	12
215	radiom_4	0.45	center stack	20	0	Radio tuning task (data set B)	13
215	radiom_4	0.34	center stack	20	0	Radio tuning task (data set B)	14
215	radiom_6	1.39	center stack	20	0	Radio tuning task (data set B)	1
215	radiom_6	1.3	center stack	20	0	Radio tuning task (data set B)	2
215	radiom_6	0.89	center stack	20	0	Radio tuning task (data set B)	3
215	radiom_6	0.84	center stack	20	0	Radio tuning task (data set B)	4
215	radiom_6	1.36	center stack	20	0	Radio tuning task (data set B)	5
216	radiom_4	0.65	center stack	21	0	Radio tuning task (data set B)	4
216	radiom_4	0.7	center stack	21	0	Radio tuning task (data set B)	5
216	radiom_4	0.95	center stack	21	0	Radio tuning task (data set B)	6
216	radiom_4	0.7	center stack	21	0	Radio tuning task (data set B)	7
216	radiom_4	1.07	center stack	21	0	Radio tuning task (data set B)	8
216	radiom_4	0.82	center stack	21	0	Radio tuning task (data set B)	9
216	radiom_6	1.15	center stack	21	0	Radio tuning task (data set B)	3
216	radiom_6	0.79	center stack	21	0	Radio tuning task (data set B)	4
216	radiom_6	0.73	center stack	21	0	Radio tuning task (data set B)	5
216	radiom_6	1.12	center stack	21	0	Radio tuning task (data set B)	6
216	radiom_6	1.09	center stack	21	0	Radio tuning task (data set B)	7
216	radiom_6	0.4	center stack	21	0	Radio tuning task (data set B)	8
218	radiom_4	0.73	center stack	25	0	Radio tuning task (data set B)	10
218	radiom_4	0.93	center stack	25	0	Radio tuning task (data set B)	11
218	radiom_4	0.78	center stack	25	0	Radio tuning task (data set B)	12
218	radiom_4	0.53	center stack	25	0	Radio tuning task (data set B)	13
218	radiom_4	0.8	center stack	25	0	Radio tuning task (data set B)	14
218	radiom_4	1.46	center stack	25	0	Radio tuning task (data set B)	15
218	radiom_6	0.6	center stack	25	0	Radio tuning task (data set B)	3
218	radiom_6	0.67	center stack	25	0	Radio tuning task (data set B)	4
218	radiom_6	0.67	center stack	25	0	Radio tuning task (data set B)	5
218	radiom_6	0.8	center stack	25	0	Radio tuning task (data set B)	6
218	radiom_6	0.75	center stack	25	0	Radio tuning task (data set B)	7
218	radiom_6	1.33	center stack	25	0	Radio tuning task (data set B)	8
220	radiom_4	0.8	center stack	24	1	Radio tuning task (data set B)	6
220	radiom_4	0.73	center stack	24	1	Radio tuning task (data set B)	7
220	radiom_4	0.67	center stack	24	1	Radio tuning task (data set B)	8
220	radiom_4	1.2	center stack	24	1	Radio tuning task (data set B)	9
220	radiom_4	1.2	center stack	24	1	Radio tuning task (data set B)	10
220	radiom_4	0.8	center stack	24	1	Radio tuning task (data set B)	11
220	radiom_6	0.9	center stack	24	1	Radio tuning task (data set B)	6
220	radiom_6	0.37	center stack	24	1	Radio tuning task (data set B)	7
220	radiom_6	1.05	center stack	24	1	Radio tuning task (data set B)	8
220	radiom_6	1.47	center stack	24	1	Radio tuning task (data set B)	9
220	radiom_6	1.14	center stack	24	1	Radio tuning task (data set B)	10
220	radiom_6	1.13	center stack	24	1	Radio tuning task (data set B)	11
221	radiom_4	0.83	center stack	23	0	Radio tuning task (data set B)	13
221	radiom_4	0.73	center stack	23	0	Radio tuning task (data set B)	14
221	radiom_4	0.62	center stack	23	0	Radio tuning task (data set B)	15
221	radiom_4	0.98	center stack	23	0	Radio tuning task (data set B)	16
221	radiom_4	0.33	center stack	23	0	Radio tuning task (data set B)	17
221	radiom_4	0.67	center stack	23	0	Radio tuning task (data set B)	18
221	radiom_6	0.67	center stack	23	0	Radio tuning task (data set B)	5
221	radiom_6	0.81	center stack	23	0	Radio tuning task (data set B)	6
221	radiom_6	0.65	center stack	23	0	Radio tuning task (data set B)	7
221	radiom_6	0.6	center stack	23	0	Radio tuning task (data set B)	8
221	radiom_6	0.53	center stack	23	0	Radio tuning task (data set B)	9
221	radiom_6	0.34	center stack	23	0	Radio tuning task (data set B)	10
222	radiom_4	1	center stack	22	1	Radio tuning task (data set B)	13
222	radiom_4	0.81	center stack	22	1	Radio tuning task (data set B)	14
222	radiom_4	0.84	center stack	22	1	Radio tuning task (data set B)	15
222	radiom_4	0.8	center stack	22	1	Radio tuning task (data set B)	16
222	radiom_4	1.13	center stack	22	1	Radio tuning task (data set B)	17
222	radiom_4	0.4	center stack	22	1	Radio tuning task (data set B)	18
222	radiom_6	0.73	center stack	22	1	Radio tuning task (data set B)	3
222	radiom_6	0.86	center stack	22	1	Radio tuning task (data set B)	4
222	radiom_6	1.24	center stack	22	1	Radio tuning task (data set B)	5
222	radiom_6	0.53	center stack	22	1	Radio tuning task (data set B)	6
222	radiom_6	1.45	center stack	22	1	Radio tuning task (data set B)	7
222	radiom_6	0.8	center stack	22	1	Radio tuning task (data set B)	8
223	radiom_4	0.71	center stack	22	0	Radio tuning task (data set B)	8
223	radiom_4	1.54	center stack	22	0	Radio tuning task (data set B)	9
223	radiom_4	0.53	center stack	22	0	Radio tuning task (data set B)	10
223	radiom_4	0.89	center stack	22	0	Radio tuning task (data set B)	11
223	radiom_4	0.74	center stack	22	0	Radio tuning task (data set B)	12
223	radiom_4	0.93	center stack	22	0	Radio tuning task (data set B)	13
223	radiom_6	0.94	center stack	22	0	Radio tuning task (data set B)	1
223	radiom_6	0.53	center stack	22	0	Radio tuning task (data set B)	2
223	radiom_6	0.8	center stack	22	0	Radio tuning task (data set B)	3
223	radiom_6	0.64	center stack	22	0	Radio tuning task (data set B)	4
223	radiom_6	0.77	center stack	22	0	Radio tuning task (data set B)	5
226	radiom_4	0.13	center stack	20	0	Radio tuning task (data set B)	1
226	radiom_4	1.33	center stack	20	0	Radio tuning task (data set B)	2
226	radiom_4	2.42	center stack	20	0	Radio tuning task (data set B)	3
226	radiom_4	1.61	center stack	20	0	Radio tuning task (data set B)	4
226	radiom_4	2.4	center stack	20	0	Radio tuning task (data set B)	5
226	radiom_4	2.2	center stack	20	0	Radio tuning task (data set B)	6
226	radiom_6	1.33	center stack	20	0	Radio tuning task (data set B)	1
226	radiom_6	2.55	center stack	20	0	Radio tuning task (data set B)	2
226	radiom_6	1.35	center stack	20	0	Radio tuning task (data set B)	3
226	radiom_6	1.46	center stack	20	0	Radio tuning task (data set B)	4
226	radiom_6	1.76	center stack	20	0	Radio tuning task (data set B)	5
226	radiom_6	2.8	center stack	20	0	Radio tuning task (data set B)	6
257	radiom_4	0.8	center stack	24	0	Radio tuning task (data set B)	15
257	radiom_4	1.14	center stack	24	0	Radio tuning task (data set B)	16
257	radiom_4	0.66	center stack	24	0	Radio tuning task (data set B)	17
257	radiom_4	0.07	center stack	24	0	Radio tuning task (data set B)	18
257	radiom_4	0.4	center stack	24	0	Radio tuning task (data set B)	19
257	radiom_4	0.93	center stack	24	0	Radio tuning task (data set B)	20
257	radiom_6	0.74	center stack	24	0	Radio tuning task (data set B)	9
257	radiom_6	1.36	center stack	24	0	Radio tuning task (data set B)	10
257	radiom_6	1.33	center stack	24	0	Radio tuning task (data set B)	11
257	radiom_6	0.6	center stack	24	0	Radio tuning task (data set B)	12
257	radiom_6	0.86	center stack	24	0	Radio tuning task (data set B)	13
257	radiom_6	0.4	center stack	24	0	Radio tuning task (data set B)	14
266	radiom_4	0.47	center stack	23	1	Radio tuning task (data set B)	11
266	radiom_4	0.6	center stack	23	1	Radio tuning task (data set B)	12
266	radiom_4	0.8	center stack	23	1	Radio tuning task (data set B)	13
266	radiom_4	0.84	center stack	23	1	Radio tuning task (data set B)	14
266	radiom_4	0.6	center stack	23	1	Radio tuning task (data set B)	15
266	radiom_4	0.4	center stack	23	1	Radio tuning task (data set B)	16
266	radiom_6	0.54	center stack	23	1	Radio tuning task (data set B)	6
266	radiom_6	0.6	center stack	23	1	Radio tuning task (data set B)	7
266	radiom_6	0.87	center stack	23	1	Radio tuning task (data set B)	8
266	radiom_6	0.55	center stack	23	1	Radio tuning task (data set B)	9
266	radiom_6	0.93	center stack	23	1	Radio tuning task (data set B)	10
266	radiom_6	0.54	center stack	23	1	Radio tuning task (data set B)	11
269	radiom_4	0.67	center stack	27	0	Radio tuning task (data set B)	5
269	radiom_4	1.07	center stack	27	0	Radio tuning task (data set B)	6
269	radiom_4	0.73	center stack	27	0	Radio tuning task (data set B)	7
269	radiom_4	1.2	center stack	27	0	Radio tuning task (data set B)	8
269	radiom_4	2.3	center stack	27	0	Radio tuning task (data set B)	9
269	radiom_4	1.32	center stack	27	0	Radio tuning task (data set B)	10
269	radiom_6	1.23	center stack	27	0	Radio tuning task (data set B)	3
269	radiom_6	2.02	center stack	27	0	Radio tuning task (data set B)	4
269	radiom_6	1.8	center stack	27	0	Radio tuning task (data set B)	5
269	radiom_6	1.87	center stack	27	0	Radio tuning task (data set B)	6
269	radiom_6	0.53	center stack	27	0	Radio tuning task (data set B)	7
269	radiom_6	0.93	center stack	27	0	Radio tuning task (data set B)	8
275	radiom_4	0.54	center stack	28	1	Radio tuning task (data set B)	7
275	radiom_4	0.57	center stack	28	1	Radio tuning task (data set B)	8
275	radiom_4	0.99	center stack	28	1	Radio tuning task (data set B)	9
275	radiom_4	1.39	center stack	28	1	Radio tuning task (data set B)	10
275	radiom_4	0.96	center stack	28	1	Radio tuning task (data set B)	11
275	radiom_4	0.52	center stack	28	1	Radio tuning task (data set B)	12
275	radiom_6	0.89	center stack	28	1	Radio tuning task (data set B)	8
275	radiom_6	1.06	center stack	28	1	Radio tuning task (data set B)	9
275	radiom_6	0.64	center stack	28	1	Radio tuning task (data set B)	10
275	radiom_6	1.47	center stack	28	1	Radio tuning task (data set B)	11
275	radiom_6	0.47	center stack	28	1	Radio tuning task (data set B)	12
275	radiom_6	0.77	center stack	28	1	Radio tuning task (data set B)	13
276	radiom_4	0.6	center stack	20	1	Radio tuning task (data set B)	4
276	radiom_4	0.46	center stack	20	1	Radio tuning task (data set B)	5
276	radiom_4	0.73	center stack	20	1	Radio tuning task (data set B)	6
276	radiom_4	0.73	center stack	20	1	Radio tuning task (data set B)	7
276	radiom_4	0.73	center stack	20	1	Radio tuning task (data set B)	8
276	radiom_4	0.33	center stack	20	1	Radio tuning task (data set B)	9
276	radiom_6	1.49	center stack	20	1	Radio tuning task (data set B)	2
276	radiom_6	0.8	center stack	20	1	Radio tuning task (data set B)	3
276	radiom_6	0.53	center stack	20	1	Radio tuning task (data set B)	4
276	radiom_6	0.87	center stack	20	1	Radio tuning task (data set B)	5
276	radiom_6	1.07	center stack	20	1	Radio tuning task (data set B)	6
276	radiom_6	0.46	center stack	20	1	Radio tuning task (data set B)	7
290	radiom_4	0.99	center stack	22	1	Radio tuning task (data set B)	7
290	radiom_4	0.5	center stack	22	1	Radio tuning task (data set B)	8
290	radiom_4	1.07	center stack	22	1	Radio tuning task (data set B)	9
290	radiom_4	0.68	center stack	22	1	Radio tuning task (data set B)	10
290	radiom_4	1.86	center stack	22	1	Radio tuning task (data set B)	11
290	radiom_4	0.2	center stack	22	1	Radio tuning task (data set B)	12
290	radiom_6	0.99	center stack	22	1	Radio tuning task (data set B)	2
290	radiom_6	1	center stack	22	1	Radio tuning task (data set B)	3
290	radiom_6	1.51	center stack	22	1	Radio tuning task (data set B)	4
290	radiom_6	0.73	center stack	22	1	Radio tuning task (data set B)	5
290	radiom_6	1.75	center stack	22	1	Radio tuning task (data set B)	6
290	radiom_6	0.47	center stack	22	1	Radio tuning task (data set B)	7
219	radiom_6	0.43	center stack	67	0	Radio tuning task (data set B)	7
219	radiom_6	1.01	center stack	67	0	Radio tuning task (data set B)	8
219	radiom_6	0.77	center stack	67	0	Radio tuning task (data set B)	9
219	radiom_6	0.81	center stack	67	0	Radio tuning task (data set B)	10
219	radiom_6	0.62	center stack	67	0	Radio tuning task (data set B)	11
219	radiom_6	0.34	center stack	67	0	Radio tuning task (data set B)	12
229	radiom_4	0.66	center stack	57	0	Radio tuning task (data set B)	11
229	radiom_4	1.87	center stack	57	0	Radio tuning task (data set B)	12
229	radiom_4	1.14	center stack	57	0	Radio tuning task (data set B)	13
229	radiom_4	1.33	center stack	57	0	Radio tuning task (data set B)	14
229	radiom_4	2.39	center stack	57	0	Radio tuning task (data set B)	15
229	radiom_4	1.09	center stack	57	0	Radio tuning task (data set B)	16
229	radiom_6	1.82	center stack	57	0	Radio tuning task (data set B)	12
229	radiom_6	0.72	center stack	57	0	Radio tuning task (data set B)	13
229	radiom_6	0.88	center stack	57	0	Radio tuning task (data set B)	14
229	radiom_6	1.6	center stack	57	0	Radio tuning task (data set B)	15
229	radiom_6	2.6	center stack	57	0	Radio tuning task (data set B)	16
229	radiom_6	0.92	center stack	57	0	Radio tuning task (data set B)	17
230	radiom_6	0.8	center stack	58	1	Radio tuning task (data set B)	9
230	radiom_6	0.68	center stack	58	1	Radio tuning task (data set B)	10
230	radiom_6	0.73	center stack	58	1	Radio tuning task (data set B)	11
230	radiom_6	1.06	center stack	58	1	Radio tuning task (data set B)	12
230	radiom_6	1.24	center stack	58	1	Radio tuning task (data set B)	13
230	radiom_6	1.19	center stack	58	1	Radio tuning task (data set B)	14
237	radiom_4	1.25	center stack	56	1	Radio tuning task (data set B)	20
237	radiom_4	1.46	center stack	56	1	Radio tuning task (data set B)	21
237	radiom_4	0.8	center stack	56	1	Radio tuning task (data set B)	22
237	radiom_4	0.77	center stack	56	1	Radio tuning task (data set B)	23
237	radiom_4	0.74	center stack	56	1	Radio tuning task (data set B)	24
237	radiom_4	1.3	center stack	56	1	Radio tuning task (data set B)	25
237	radiom_6	0.46	center stack	56	1	Radio tuning task (data set B)	8
237	radiom_6	0.46	center stack	56	1	Radio tuning task (data set B)	9
237	radiom_6	1.8	center stack	56	1	Radio tuning task (data set B)	10
237	radiom_6	1.09	center stack	56	1	Radio tuning task (data set B)	11
237	radiom_6	1.18	center stack	56	1	Radio tuning task (data set B)	12
237	radiom_6	1.31	center stack	56	1	Radio tuning task (data set B)	13
238	radiom_4	0.93	center stack	60	0	Radio tuning task (data set B)	13
238	radiom_4	1.29	center stack	60	0	Radio tuning task (data set B)	14
238	radiom_4	1.67	center stack	60	0	Radio tuning task (data set B)	15
238	radiom_4	2.08	center stack	60	0	Radio tuning task (data set B)	16
238	radiom_4	2.11	center stack	60	0	Radio tuning task (data set B)	17
238	radiom_4	1.27	center stack	60	0	Radio tuning task (data set B)	18
238	radiom_6	0.7	center stack	60	0	Radio tuning task (data set B)	12
238	radiom_6	0.73	center stack	60	0	Radio tuning task (data set B)	13
238	radiom_6	1.27	center stack	60	0	Radio tuning task (data set B)	14
238	radiom_6	1.49	center stack	60	0	Radio tuning task (data set B)	15
238	radiom_6	1	center stack	60	0	Radio tuning task (data set B)	16
238	radiom_6	0.82	center stack	60	0	Radio tuning task (data set B)	17
245	radiom_4	0.62	center stack	60	0	Radio tuning task (data set B)	9
245	radiom_4	0.93	center stack	60	0	Radio tuning task (data set B)	10
245	radiom_4	0.82	center stack	60	0	Radio tuning task (data set B)	11
245	radiom_4	0.87	center stack	60	0	Radio tuning task (data set B)	12
245	radiom_4	0.52	center stack	60	0	Radio tuning task (data set B)	13
245	radiom_4	0.72	center stack	60	0	Radio tuning task (data set B)	14
245	radiom_6	0.6	center stack	60	0	Radio tuning task (data set B)	6
245	radiom_6	0.87	center stack	60	0	Radio tuning task (data set B)	7
245	radiom_6	0.63	center stack	60	0	Radio tuning task (data set B)	8
245	radiom_6	0.83	center stack	60	0	Radio tuning task (data set B)	9
245	radiom_6	0.73	center stack	60	0	Radio tuning task (data set B)	10
245	radiom_6	0.95	center stack	60	0	Radio tuning task (data set B)	11
246	radiom_6	2.33	center stack	55	0	Radio tuning task (data set B)	1
246	radiom_6	1.29	center stack	55	0	Radio tuning task (data set B)	2
246	radiom_6	1.16	center stack	55	0	Radio tuning task (data set B)	3
246	radiom_6	0.87	center stack	55	0	Radio tuning task (data set B)	4
246	radiom_6	1.1	center stack	55	0	Radio tuning task (data set B)	5
246	radiom_6	0.66	center stack	55	0	Radio tuning task (data set B)	6
248	radiom_4	0.46	center stack	57	1	Radio tuning task (data set B)	9
248	radiom_4	0.6	center stack	57	1	Radio tuning task (data set B)	10
248	radiom_4	0.6	center stack	57	1	Radio tuning task (data set B)	11
248	radiom_4	0.87	center stack	57	1	Radio tuning task (data set B)	12
248	radiom_4	0.6	center stack	57	1	Radio tuning task (data set B)	13
248	radiom_4	0.87	center stack	57	1	Radio tuning task (data set B)	14
249	radiom_4	0.91	center stack	62	1	Radio tuning task (data set B)	13
249	radiom_4	2.92	center stack	62	1	Radio tuning task (data set B)	14
249	radiom_4	0.64	center stack	62	1	Radio tuning task (data set B)	15
249	radiom_4	2.17	center stack	62	1	Radio tuning task (data set B)	16
249	radiom_4	0.54	center stack	62	1	Radio tuning task (data set B)	17
249	radiom_4	0.69	center stack	62	1	Radio tuning task (data set B)	18
249	radiom_6	1.78	center stack	62	1	Radio tuning task (data set B)	7
249	radiom_6	1.06	center stack	62	1	Radio tuning task (data set B)	8
249	radiom_6	0.74	center stack	62	1	Radio tuning task (data set B)	9
249	radiom_6	0.83	center stack	62	1	Radio tuning task (data set B)	10
249	radiom_6	0.4	center stack	62	1	Radio tuning task (data set B)	11
249	radiom_6	1.08	center stack	62	1	Radio tuning task (data set B)	12
251	radiom_4	0.93	center stack	59	1	Radio tuning task (data set B)	7
251	radiom_4	0.54	center stack	59	1	Radio tuning task (data set B)	8
251	radiom_4	0.74	center stack	59	1	Radio tuning task (data set B)	9
251	radiom_4	0.4	center stack	59	1	Radio tuning task (data set B)	10
251	radiom_4	0.4	center stack	59	1	Radio tuning task (data set B)	11
251	radiom_4	0.73	center stack	59	1	Radio tuning task (data set B)	12
251	radiom_6	0.8	center stack	59	1	Radio tuning task (data set B)	1
251	radiom_6	0.67	center stack	59	1	Radio tuning task (data set B)	2
251	radiom_6	0.8	center stack	59	1	Radio tuning task (data set B)	3
251	radiom_6	0.47	center stack	59	1	Radio tuning task (data set B)	4
251	radiom_6	0.46	center stack	59	1	Radio tuning task (data set B)	5
252	radiom_4	1.86	center stack	60	1	Radio tuning task (data set B)	4
252	radiom_4	1.73	center stack	60	1	Radio tuning task (data set B)	5
252	radiom_4	1.06	center stack	60	1	Radio tuning task (data set B)	6
252	radiom_4	0.98	center stack	60	1	Radio tuning task (data set B)	7
252	radiom_4	1.3	center stack	60	1	Radio tuning task (data set B)	8
252	radiom_4	0.54	center stack	60	1	Radio tuning task (data set B)	9
252	radiom_6	0.67	center stack	60	1	Radio tuning task (data set B)	4
252	radiom_6	0.87	center stack	60	1	Radio tuning task (data set B)	5
252	radiom_6	0.81	center stack	60	1	Radio tuning task (data set B)	6
252	radiom_6	1.14	center stack	60	1	Radio tuning task (data set B)	7
252	radiom_6	1.63	center stack	60	1	Radio tuning task (data set B)	8
252	radiom_6	0.8	center stack	60	1	Radio tuning task (data set B)	9
253	radiom_6	1.74	center stack	69	0	Radio tuning task (data set B)	10
253	radiom_6	1.67	center stack	69	0	Radio tuning task (data set B)	11
253	radiom_6	1.5	center stack	69	0	Radio tuning task (data set B)	12
253	radiom_6	1.75	center stack	69	0	Radio tuning task (data set B)	13
253	radiom_6	1.02	center stack	69	0	Radio tuning task (data set B)	14
253	radiom_6	0.81	center stack	69	0	Radio tuning task (data set B)	15
254	radiom_4	0.73	center stack	60	0	Radio tuning task (data set B)	8
254	radiom_4	1.33	center stack	60	0	Radio tuning task (data set B)	9
254	radiom_4	1.14	center stack	60	0	Radio tuning task (data set B)	10
254	radiom_4	0.93	center stack	60	0	Radio tuning task (data set B)	11
254	radiom_4	0.5	center stack	60	0	Radio tuning task (data set B)	12
254	radiom_4	0.4	center stack	60	0	Radio tuning task (data set B)	13
254	radiom_6	0.66	center stack	60	0	Radio tuning task (data set B)	7
254	radiom_6	0.74	center stack	60	0	Radio tuning task (data set B)	8
254	radiom_6	1.02	center stack	60	0	Radio tuning task (data set B)	9
254	radiom_6	0.8	center stack	60	0	Radio tuning task (data set B)	10
254	radiom_6	0.96	center stack	60	0	Radio tuning task (data set B)	11
254	radiom_6	0.6	center stack	60	0	Radio tuning task (data set B)	12
260	radiom_6	0.47	center stack	59	1	Radio tuning task (data set B)	14
260	radiom_6	0.96	center stack	59	1	Radio tuning task (data set B)	15
260	radiom_6	0.83	center stack	59	1	Radio tuning task (data set B)	16
260	radiom_6	1.16	center stack	59	1	Radio tuning task (data set B)	17
260	radiom_6	1.13	center stack	59	1	Radio tuning task (data set B)	18
260	radiom_6	0.77	center stack	59	1	Radio tuning task (data set B)	19
264	radiom_4	0.93	center stack	56	1	Radio tuning task (data set B)	5
264	radiom_4	0.74	center stack	56	1	Radio tuning task (data set B)	6
264	radiom_4	0.2	center stack	56	1	Radio tuning task (data set B)	7
264	radiom_4	1.2	center stack	56	1	Radio tuning task (data set B)	8
264	radiom_4	1.4	center stack	56	1	Radio tuning task (data set B)	9
264	radiom_4	1	center stack	56	1	Radio tuning task (data set B)	10
264	radiom_6	1.47	center stack	56	1	Radio tuning task (data set B)	3
264	radiom_6	0.94	center stack	56	1	Radio tuning task (data set B)	4
264	radiom_6	0.94	center stack	56	1	Radio tuning task (data set B)	5
264	radiom_6	0.8	center stack	56	1	Radio tuning task (data set B)	6
264	radiom_6	1.33	center stack	56	1	Radio tuning task (data set B)	7
264	radiom_6	0.8	center stack	56	1	Radio tuning task (data set B)	8
267	radiom_4	1.2	center stack	57	0	Radio tuning task (data set B)	8
267	radiom_4	1.27	center stack	57	0	Radio tuning task (data set B)	9
267	radiom_4	1.6	center stack	57	0	Radio tuning task (data set B)	10
267	radiom_4	1.14	center stack	57	0	Radio tuning task (data set B)	11
267	radiom_4	1.8	center stack	57	0	Radio tuning task (data set B)	12
267	radiom_4	0.47	center stack	57	0	Radio tuning task (data set B)	13
267	radiom_6	1.13	center stack	57	0	Radio tuning task (data set B)	2
267	radiom_6	1.53	center stack	57	0	Radio tuning task (data set B)	3
267	radiom_6	1.33	center stack	57	0	Radio tuning task (data set B)	4
267	radiom_6	2.34	center stack	57	0	Radio tuning task (data set B)	5
267	radiom_6	0.53	center stack	57	0	Radio tuning task (data set B)	6
267	radiom_6	0.45	center stack	57	0	Radio tuning task (data set B)	7
268	radiom_4	0.77	center stack	62	0	Radio tuning task (data set B)	12
268	radiom_4	0.74	center stack	62	0	Radio tuning task (data set B)	13
268	radiom_4	1	center stack	62	0	Radio tuning task (data set B)	14
268	radiom_4	1.19	center stack	62	0	Radio tuning task (data set B)	15
268	radiom_4	1.25	center stack	62	0	Radio tuning task (data set B)	16
268	radiom_4	0.47	center stack	62	0	Radio tuning task (data set B)	17
268	radiom_6	0.73	center stack	62	0	Radio tuning task (data set B)	6
268	radiom_6	1	center stack	62	0	Radio tuning task (data set B)	7
268	radiom_6	0.54	center stack	62	0	Radio tuning task (data set B)	8
268	radiom_6	0.58	center stack	62	0	Radio tuning task (data set B)	9
268	radiom_6	1.6	center stack	62	0	Radio tuning task (data set B)	10
268	radiom_6	0.53	center stack	62	0	Radio tuning task (data set B)	11
270	radiom_4	0.54	center stack	56	1	Radio tuning task (data set B)	18
270	radiom_4	0.45	center stack	56	1	Radio tuning task (data set B)	19
270	radiom_4	0.52	center stack	56	1	Radio tuning task (data set B)	20
270	radiom_4	0.74	center stack	56	1	Radio tuning task (data set B)	21
270	radiom_4	0.34	center stack	56	1	Radio tuning task (data set B)	22
270	radiom_4	0.53	center stack	56	1	Radio tuning task (data set B)	23
270	radiom_6	1.06	center stack	56	1	Radio tuning task (data set B)	9
270	radiom_6	0.89	center stack	56	1	Radio tuning task (data set B)	10
270	radiom_6	0.55	center stack	56	1	Radio tuning task (data set B)	11
270	radiom_6	0.94	center stack	56	1	Radio tuning task (data set B)	12
270	radiom_6	1	center stack	56	1	Radio tuning task (data set B)	13
270	radiom_6	0.45	center stack	56	1	Radio tuning task (data set B)	14
280	radiom_6	0.95	center stack	55	0	Radio tuning task (data set B)	3
280	radiom_6	0.94	center stack	55	0	Radio tuning task (data set B)	4
280	radiom_6	1.87	center stack	55	0	Radio tuning task (data set B)	5
280	radiom_6	1.87	center stack	55	0	Radio tuning task (data set B)	6
280	radiom_6	1.13	center stack	55	0	Radio tuning task (data set B)	7
280	radiom_6	1.56	center stack	55	0	Radio tuning task (data set B)	8
283	radiom_4	0.95	center stack	58	0	Radio tuning task (data set B)	9
283	radiom_4	1.25	center stack	58	0	Radio tuning task (data set B)	10
283	radiom_4	1.13	center stack	58	0	Radio tuning task (data set B)	11
283	radiom_4	0.47	center stack	58	0	Radio tuning task (data set B)	12
283	radiom_4	2.61	center stack	58	0	Radio tuning task (data set B)	13
283	radiom_4	0.56	center stack	58	0	Radio tuning task (data set B)	14
283	radiom_6	1.66	center stack	58	0	Radio tuning task (data set B)	4
283	radiom_6	2.5	center stack	58	0	Radio tuning task (data set B)	5
283	radiom_6	0.65	center stack	58	0	Radio tuning task (data set B)	6
283	radiom_6	0.97	center stack	58	0	Radio tuning task (data set B)	7
283	radiom_6	0.5	center stack	58	0	Radio tuning task (data set B)	8
283	radiom_6	0.65	center stack	58	0	Radio tuning task (data set B)	9
